# Supplementary material for: The Fungal Endophyte Penicillium olsonii ML37 Reduces Fusarium Head Blight by Local Induced Resistance in Wheat Spikes
Source: J Fungi (Basel). 2022 Mar 25;8(4):345. doi: 10.3390/jof8040345 (PMC9025337; doi:10.3390/jof8040345)
Supplement: Supplementary file 1 [file jof-08-00345-s001.zip]

Archive with 2 entries (2 files):
- Rojas_et_al-SI_JoF.pdf
- Rojas_et_al_SI_tables_JoF.xlsx
