# Supplementary material for: The Fungal Endophyte Penicillium olsonii ML37 Reduces Fusarium Head Blight by Local Induced Resistance in Wheat Spikes
Source: J Fungi (Basel). 2022 Mar 25;8(4):345. doi: 10.3390/jof8040345 (PMC9025337; doi:10.3390/jof8040345)
Supplement: Supplementary file 1 [file jof-08-00345-s001.zip › Rojas_et_al_SI_tables_JoF.xlsx]

## Sheet: Table S1
Table S1. Differentially expressed genes in wheat at 48h after P. olsonii ML37 inoculation
Number	Gene	b-value	Wald test stat	p-val	q-val
1	TraesCS1A02G017900	1.23325	8.71831	2.82377e-18	1.22681e-13
2	TraesCS1A02G018000	2.03848	4.16449	3.12043e-05	0.0237842
3	TraesCS1A02G050600	-0.329476	-4.30004	1.70768e-05	0.0156346
4	TraesCS1A02G203600	2.11663	4.35929	1.30485e-05	0.0131838
5	TraesCS1A02G229000	-0.347469	-4.4968	6.89838e-06	0.00844246
6	TraesCS1A02G274300	-0.386818	-4.05379	5.03954e-05	0.0331739
7	TraesCS1A02G358400	3.04858	5.46862	4.53543e-08	0.000157637
8	TraesCS1A02G360200	-0.356289	-3.94842	7.86675e-05	0.0453617
9	TraesCS1A02G390500	0.584777	4.46099	8.1583e-06	0.00960588
10	TraesCS1A02G404600	-0.588632	-5.81536	6.05022e-09	3.75511e-05
11	TraesCS1B02G006500	0.928195	4.96179	6.98482e-07	0.00122153
12	TraesCS1B02G184500	0.445512	4.22993	2.33761e-05	0.0191622
13	TraesCS1B02G194700	0.572011	4.0332	5.50224e-05	0.0354148
14	TraesCS1B02G245200	-0.405221	-5.26477	1.40364e-07	0.000345916
15	TraesCS1B02G283700	-0.390583	-4.14814	3.35185e-05	0.0248931
16	TraesCS1B02G380200	-0.395617	-5.04103	4.63033e-07	0.000894086
17	TraesCS1B02G386200	-1.01633	-4.59799	4.26585e-06	0.00588362
18	TraesCS1B02G410300	1.36737	4.13259	3.58701e-05	0.0264138
19	TraesCS1B02G420800	0.623261	3.94808	7.87802e-05	0.0453617
20	TraesCS1D02G015400	0.507271	4.15513	3.25105e-05	0.0245643
21	TraesCS1D02G036900	0.884203	4.25827	2.06018e-05	0.0175503
22	TraesCS1D02G239600	1.52182	3.94793	7.88291e-05	0.0453617
23	TraesCS1D02G363300	1.96825	5.47377	4.40559e-08	0.000157637
24	TraesCS1D02G364200	-0.349831	-4.53563	5.74305e-06	0.00755465
25	TraesCS1D02G366600	-0.330424	-4.2682	1.97058e-05	0.0169769
26	TraesCS1D02G396600	-0.353635	-4.45735	8.2979e-06	0.00960588
27	TraesCS2A02G107600	1.52967	5.3376	9.41836e-08	0.000255744
28	TraesCS2A02G130900	-0.378144	-4.37521	1.21314e-05	0.0124015
29	TraesCS2A02G188600	1.38108	5.0464	4.5021e-07	0.000889083
30	TraesCS2A02G224600	-0.37012	-4.0608	4.89047e-05	0.0326879
31	TraesCS2A02G350700	1.40616	4.11202	3.92206e-05	0.0275416
32	TraesCS2A02G350900	1.55992	4.56692	4.94933e-06	0.00661626
33	TraesCS2A02G398500	-0.345946	-4.21721	2.47347e-05	0.0200864
34	TraesCS2A02G425800	0.63481	5.42537	5.78355e-08	0.00017948
35	TraesCS2B02G040500	2.00028	4.42727	9.54349e-06	0.0101798
36	TraesCS2B02G040600	2.35436	4.23715	2.26372e-05	0.0189134
37	TraesCS2B02G084000	1.46922	4.19689	2.70609e-05	0.0212991
38	TraesCS2B02G098100	-0.64557	-4.07247	4.65172e-05	0.0313331
39	TraesCS2B02G106200	1.83045	4.21385	2.51052e-05	0.0201985
40	TraesCS2B02G182000	0.65434	4.43503	9.20603e-06	0.00999913
41	TraesCS2B02G241400	1.34786	5.17328	2.30022e-07	0.000512489
42	TraesCS2B02G369000	1.5466	4.08934	4.32599e-05	0.0300715
43	TraesCS2B02G369100	1.40007	6.13559	8.48412e-10	7.77783e-06
44	TraesCS2D02G021500	1.95375	4.44115	8.94793e-06	0.00984182
45	TraesCS2D02G031000	1.12916	4.96056	7.029e-07	0.00122153
46	TraesCS2D02G129100	1.20806	4.91562	8.85031e-07	0.00147889
47	TraesCS2D02G132500	-0.34351	-3.968	7.24774e-05	0.0436997
48	TraesCS2D02G162300	0.503416	5.11895	3.07233e-07	0.000635622
49	TraesCS2D02G199100	1.22413	4.40483	1.05866e-05	0.011083
50	TraesCS2D02G348800	1.42979	4.45188	8.51232e-06	0.00960588
51	TraesCS2D02G393900	0.442829	3.93992	8.15104e-05	0.0462915
52	TraesCS2D02G484000	-0.432843	-4.46208	8.11694e-06	0.00960588
53	TraesCS2D02G491000	2.23511	4.3559	1.32522e-05	0.0132357
54	TraesCS2D02G502600	-0.378846	-4.51577	6.30885e-06	0.00783126
55	TraesCS3A02G037200	-0.396858	-4.74028	2.13427e-06	0.00319742
56	TraesCS3A02G134000	-0.393965	-4.91125	9.04986e-07	0.0014837
57	TraesCS3A02G1903004	-4.33346	-4.45366	8.44179e-06	0.00960588
58	TraesCS3A02G226300	-0.66881	-5.05835	4.22891e-07	0.000854554
59	TraesCS3A02G357800	-0.386602	-5.03546	4.7671e-07	0.000900485
60	TraesCS3A02G480200	0.993145	5.37812	7.52693e-08	0.000225528
61	TraesCS3B02G004600	0.66317	4.2806	1.86391e-05	0.0168707
62	TraesCS3B02G052600	1.10029	4.05825	4.94416e-05	0.0327945
63	TraesCS3B02G236900	1.13923	5.64794	1.62382e-08	6.71889e-05
64	TraesCS3B02G269200	-0.306257	-3.96294	7.40334e-05	0.0437613
65	TraesCS3B02G437500	0.336777	4.17702	2.95347e-05	0.022736
66	TraesCS3B02G483500	-0.556689	-4.57658	4.72648e-06	0.00641708
67	TraesCS3B02G526700	2.09036	5.52778	3.24313e-08	0.000122523
68	TraesCS3D02G072700	0.876146	4.52029	6.17544e-06	0.00777676
69	TraesCS3D02G099600	-4.20339	-4.07312	4.63876e-05	0.0313331
70	TraesCS3D02G105000	1.01766	4.32504	1.52506e-05	0.0145621
71	TraesCS3D02G434900	-0.393774	-4.08639	4.38133e-05	0.0302145
72	TraesCS3D02G478000	1.76814	11.4615	2.05849e-30	1.78866e-25
73	TraesCS3D02G500800	2.05652	3.95892	7.52903e-05	0.0442035
74	TraesCS3D02G506900	2.1712	4.99325	5.93721e-07	0.00107478
75	TraesCS4A02G042000	3.00558	4.01575	5.92559e-05	0.0378593
76	TraesCS4A02G126400	1.69807	4.12259	3.74641e-05	0.0271347
77	TraesCS4A02G256400	-0.428696	-3.96419	7.36466e-05	0.0437613
78	TraesCS4A02G331100	1.48729	4.81479	1.47356e-06	0.00237113
79	TraesCS4A02G446600	1.10746	4.33681	1.44566e-05	0.0139573
80	TraesCS4B02G058300	-0.552644	-4.03561	5.44609e-05	0.035315
81	TraesCS4B02G200900	4.33012	4.11154	3.93035e-05	0.0275416
82	TraesCS4B02G382100	2.13955	5.69703	1.2191e-08	5.88501e-05
83	TraesCS4B02G393100	0.602862	4.80196	1.57122e-06	0.00243797
84	TraesCS4D02G015600	1.18254	6.19994	5.64854e-10	6.13516e-06
85	TraesCS4D02G055300	0.544375	4.29982	1.70935e-05	0.0156346
86	TraesCS4D02G205000	-0.41926	-5.43974	5.33597e-08	0.000171723
87	TraesCS4D02G326500	-0.310449	-3.96785	7.25229e-05	0.0436997
88	TraesCS5A02G004600	2.39573	4.17677	2.95673e-05	0.022736
89	TraesCS5A02G004700	2.77439	8.26664	1.37784e-16	2.39446e-12
90	TraesCS5A02G004800	3.26093	4.33955	1.42773e-05	0.0139392
91	TraesCS5A02G018200	0.882158	4.52326	6.08957e-06	0.00777676
92	TraesCS5A02G090500	-0.310655	-4.0135	5.98257e-05	0.0379443
93	TraesCS5A02G090600	1.28111	4.59808	4.26399e-06	0.00588362
94	TraesCS5A02G197000	4.64987	4.69983	2.60381e-06	0.00377084
95	TraesCS5A02G229000	1.50835	4.12188	3.75792e-05	0.0271347
96	TraesCS5A02G485300	0.62559	4.27759	1.88927e-05	0.0169239
97	TraesCS5B02G045100	4.00011	5.648	1.62328e-08	6.71889e-05
98	TraesCS5B02G083600	0.383583	4.19565	2.72085e-05	0.0212991
99	TraesCS5B02G185500	4.21391	4.34397	1.39928e-05	0.0138166
100	TraesCS5B02G227700	1.47411	5.73287	9.87477e-09	5.04729e-05
101	TraesCS5B02G251600	-0.318761	-4.14912	3.33759e-05	0.0248931
102	TraesCS5B02G410900	1.41497	5.36962	7.89009e-08	0.000228529
103	TraesCS5B02G430100	0.654881	5.88668	3.94027e-09	2.63368e-05
104	TraesCS5B02G559300	5.89518	5.18774	2.12863e-07	0.000499895
105	TraesCS5D02G238700	1.38501	5.34231	9.17709e-08	0.000255744
106	TraesCS5D02G252700	-0.36498	-4.42584	9.60666e-06	0.0101798
107	TraesCS5D02G268600	2.16703	3.9417	8.09076e-05	0.0462515
108	TraesCS5D02G446900	1.71898	4.31417	1.60202e-05	0.0151307
109	TraesCS5D02G452500	0.663247	4.65189	3.28903e-06	0.00468509
110	TraesCS5D02G462500	1.6112	5.6672	1.45153e-08	6.63824e-05
111	TraesCS5D02G464000	1.14988	4.92474	8.44736e-07	0.00143923
112	TraesCS5D02G472000	0.535204	5.11932	3.06644e-07	0.000635622
113	TraesCS5D02G488900	3.51764	5.58061	2.39672e-08	9.46618e-05
114	TraesCS5D02G547600	0.768563	5.28676	1.24501e-07	0.00031818
115	TraesCS6A02G023100	0.884936	5.26095	1.43316e-07	0.000345916
116	TraesCS6A02G228900	0.406363	4.80904	1.5166e-06	0.00239601
117	TraesCS6A02G344000	0.516095	4.11164	3.92864e-05	0.0275416
118	TraesCS6B02G004800	1.55783	4.729	2.2563e-06	0.00332296
119	TraesCS6B02G049300	-0.390572	-3.98407	6.7744e-05	0.0423483
120	TraesCS6B02G058400	-0.322996	-4.08125	4.47941e-05	0.0306477
121	TraesCS6B02G281000	0.883678	4.31016	1.6314e-05	0.0152425
122	TraesCS6B02G312200	0.521675	4.20902	2.5648e-05	0.0204459
123	TraesCS6B02G322100	-0.390814	-3.96654	7.29233e-05	0.0436997
124	TraesCS6B02G380800	1.22743	5.76249	8.28834e-09	4.50119e-05
125	TraesCS6D02G005500	0.969308	4.27228	1.93485e-05	0.0169769
126	TraesCS6D02G040200	-0.415768	-4.2454	2.18202e-05	0.0184077
127	TraesCS6D02G072100	0.507554	4.12062	3.7786e-05	0.0271347
128	TraesCS6D02G338700	-0.432922	-5.17537	2.27458e-07	0.000512489
129	TraesCS7A02G131287	-0.483923	-4.26789	1.97333e-05	0.0169769
130	TraesCS7A02G215800	0.646621	4.99737	5.81185e-07	0.00107447
131	TraesCS7A02G489200	0.838191	4.37774	1.19914e-05	0.0124015
132	TraesCS7A02G523800	1.68883	6.39898	1.56417e-10	1.94162e-06
133	TraesCS7A02G558500	3.55613	5.79594	6.79398e-09	3.93562e-05
134	TraesCS7B02G259400	1.68822	5.2883	1.23455e-07	0.00031818
135	TraesCS7B02G259700	1.95752	6.05576	1.39757e-09	1.10398e-05
136	TraesCS7B02G483400	2.53851	5.92729	3.07969e-09	2.23e-05
137	TraesCS7D02G036700	1.12015	6.12707	8.95114e-10	7.77783e-06
138	TraesCS7D02G142000	0.910272	4.45383	8.43521e-06	0.00960588
139	TraesCS7D02G161100	1.67976	5.13276	2.85529e-07	0.000620255
140	TraesCS7D02G169400	-0.385805	-4.26929	1.96097e-05	0.0169769
141	TraesCS7D02G416800	0.305641	3.9312	8.45224e-05	0.0476904
142	TraesCS7D02G426400	-0.447871	-4.7757	1.7908e-06	0.00272994
143	TraesCS7D02G463700	2.01189	4.53264	5.82518e-06	0.00755465
144	TraesCS7D02G475300	1.85306	4.44674	8.71817e-06	0.00971204
145	TraesCS7D02G475600	0.864272	8.42359	3.65117e-17	7.93145e-13
146	TraesCS7D02G514500	2.55884	5.44013	5.32404e-08	0.000171723
147	TraesCS7D02G551400	3.08156	3.97174	7.13498e-05	0.0436601
148	TraesCSU02G009100	1.61285	3.97915	6.91607e-05	0.0429251
149	TraesCSU02G031600	2.24492	7.45437	9.03007e-14	1.30773e-09
150	TraesCSU02G081100	-0.365989	-4.0023	6.27286e-05	0.0394972
151	TraesCSU02G093700	-0.377371	-4.22998	2.33709e-05	0.0191622
152	TraesCSU02G103000	-0.788809	-8.57051	1.03032e-17	2.98422e-13
153	TraesCSU02G201400	2.9193	3.97408	7.06512e-05	0.0435392
154	TraesCSU02G237600	3.55324	4.04952	5.13236e-05	0.0335309

## Sheet: Table S2
Table S2. Differentially expressed genes in wheat P. olsonii ML37 mediated biocontrol of FHB (24hpi)
Number	Gene	b-value	Wald test stat	p-val	q-val
	target_id	b	wald_stat	pval	qval
1	TraesCS1A02G017900	0.786536	5.03661	4.73838e-07	0.000436945
2	TraesCS1A02G018000	0.999711	6.91185	4.78384e-12	1.63295e-08
3	TraesCS1A02G088600	0.774162	4.97959	6.37202e-07	0.000557144
4	TraesCS1A02G141500	1.09861	3.81099	0.00013841	0.0432216
5	TraesCS1A02G166600	0.706418	4.46144	8.14119e-06	0.00488917
6	TraesCS1A02G203600	1.16649	5.47997	4.254e-08	4.89412e-05
7	TraesCS1A02G251900	0.724703	5.40851	6.35505e-08	7.12385e-05
8	TraesCS1A02G265600	0.53127	4.52556	6.0236e-06	0.00378906
9	TraesCS1A02G265900	0.631011	4.16377	3.13037e-05	0.0136173
10	TraesCS1A02G304200	0.434285	3.87046	0.000108631	0.036815
11	TraesCS1A02G339700	-0.843371	-4.75894	1.94615e-06	0.00145515
12	TraesCS1A02G347000	0.911839	3.76857	0.000164184	0.0493319
13	TraesCS1A02G355300	1.50314	5.65313	1.57553e-08	1.99649e-05
14	TraesCS1B02G007400	1.14779	7.59691	3.03292e-14	1.47326e-10
15	TraesCS1B02G104500	0.699476	4.13498	3.54991e-05	0.0147477
16	TraesCS1B02G107600	0.822009	5.59045	2.26477e-08	2.78905e-05
17	TraesCS1B02G111200	0.686864	3.87203	0.000107934	0.036815
18	TraesCS1B02G158000	0.783725	4.22801	2.35765e-05	0.0106907
19	TraesCS1B02G179300	0.674104	4.18573	2.84246e-05	0.0126803
20	TraesCS1B02G182000	0.647001	3.90437	9.44723e-05	0.0329095
21	TraesCS1B02G255000	0.437996	4.5557	5.22125e-06	0.00338167
22	TraesCS1B02G276500	0.661366	6.21081	5.27131e-10	9.60214e-07
23	TraesCS1B02G276800	0.543531	4.55144	5.32811e-06	0.00342551
24	TraesCS1B02G276900	0.706604	4.40359	1.06476e-05	0.00596785
25	TraesCS1B02G355700	0.440143	3.87896	0.000104905	0.036112
26	TraesCS1D02G015400	0.386172	5.77301	7.78698e-09	1.09817e-05
27	TraesCS1D02G018700	2.5527	3.85183	0.000117237	0.0383788
28	TraesCS1D02G020600	0.995488	6.07906	1.20886e-09	2.07251e-06
29	TraesCS1D02G049100	0.535036	3.78454	0.000153992	0.0471307
30	TraesCS1D02G082900	3.85315	3.91862	8.90582e-05	0.0313988
31	TraesCS1D02G090000	0.840977	4.40404	1.06255e-05	0.00596785
32	TraesCS1D02G136600	-2.08406	-6.32109	2.59726e-10	5.16123e-07
33	TraesCS1D02G158300	0.289675	4.16383	3.12948e-05	0.0136173
34	TraesCS1D02G162000	0.384201	4.24153	2.21999e-05	0.0102162
35	TraesCS1D02G190300	0.779554	4.17305	3.00548e-05	0.0132054
36	TraesCS1D02G207000	0.740637	4.39957	1.08466e-05	0.00603338
37	TraesCS1D02G265800	0.403962	3.76439	0.000166956	0.049993
38	TraesCS1D02G271500	0.37038	4.42003	9.86873e-06	0.00571445
39	TraesCS1D02G355100	1.19658	6.61227	3.78483e-11	1.03416e-07
40	TraesCS1D02G426400	-0.497767	-3.8176	0.000134756	0.0425363
41	TraesCS1D02G430700	0.682347	4.08465	4.41424e-05	0.0173857
42	TraesCS1D02G441400	0.613183	3.77019	0.000163121	0.0491816
43	TraesCS2A02G005100	0.418243	4.50252	6.71536e-06	0.00419403
44	TraesCS2A02G012500	0.942994	4.70887	2.49089e-06	0.00179995
45	TraesCS2A02G028000	1.02717	4.08687	4.37238e-05	0.0172988
46	TraesCS2A02G053300	1.59014	5.0099	5.44587e-07	0.000480975
47	TraesCS2A02G110300	1.31817	4.39302	1.11786e-05	0.00603338
48	TraesCS2A02G188600	0.775549	6.75567	1.42172e-11	4.43964e-08
49	TraesCS2A02G215900	0.371395	3.85416	0.000116129	0.0381723
50	TraesCS2A02G350300	0.79574	4.42129	9.81152e-06	0.00571445
51	TraesCS2A02G350700	0.658977	5.0303	4.89721e-07	0.000446034
52	TraesCS2A02G365000	0.353856	3.95	7.81497e-05	0.0284712
53	TraesCS2A02G467700	0.884413	4.68766	2.76352e-06	0.00198058
54	TraesCS2B02G005400	0.704067	6.53553	6.33838e-11	1.63001e-07
55	TraesCS2B02G040400	1.60844	4.5729	4.81016e-06	0.00316227
56	TraesCS2B02G040500	0.911242	4.23007	2.33616e-05	0.0106907
57	TraesCS2B02G040600	0.908442	4.3364	1.44838e-05	0.00732028
58	TraesCS2B02G079900	0.677633	3.91412	9.07342e-05	0.0317338
59	TraesCS2B02G107800	3.28345	4.68136	2.84971e-06	0.00200942
60	TraesCS2B02G123400	-0.695517	-4.12226	3.75179e-05	0.0152577
61	TraesCS2B02G196500	0.347984	5.5458	2.92613e-08	3.55347e-05
62	TraesCS2B02G218600	0.380311	3.9857	6.72815e-05	0.0251403
63	TraesCS2B02G218700	1.08163	4.63746	3.52711e-06	0.00246717
64	TraesCS2B02G219900	1.12417	5.95184	2.65152e-09	4.29331e-06
65	TraesCS2B02G240900	0.350503	5.11738	3.09815e-07	0.000297681
66	TraesCS2B02G241400	0.410834	4.1617	3.15883e-05	0.013673
67	TraesCS2B02G254800	0.90523	3.84732	0.000119415	0.0386709
68	TraesCS2B02G298200	-1.08222	-4.07263	4.64858e-05	0.0180646
69	TraesCS2B02G341400	0.305051	4.57297	4.80856e-06	0.00316227
70	TraesCS2B02G360300	0.676955	4.46301	8.08179e-06	0.00488917
71	TraesCS2B02G445600	1.21539	4.17984	2.91712e-05	0.0129473
72	TraesCS2B02G451000	0.514816	4.14904	3.33871e-05	0.014171
73	TraesCS2B02G606600	1.67109	3.93109	8.456e-05	0.0303016
74	TraesCS2B02G606700	1.70888	4.62444	3.75621e-06	0.00258605
75	TraesCS2D02G021500	1.00132	4.41365	1.01643e-05	0.00581721
76	TraesCS2D02G021900	1.25587	5.03625	4.74745e-07	0.000436945
77	TraesCS2D02G025500	0.458454	4.2664	1.98654e-05	0.00943997
78	TraesCS2D02G029300	1.56795	4.25988	2.04538e-05	0.00956365
79	TraesCS2D02G033100	0.415503	4.31798	1.57465e-05	0.00782306
80	TraesCS2D02G055000	0.549568	4.27501	1.91131e-05	0.00923298
81	TraesCS2D02G136600	-3.80614	-4.02796	5.62641e-05	0.0212966
82	TraesCS2D02G137400	0.747192	5.59784	2.17033e-08	2.71093e-05
83	TraesCS2D02G139100	0.413894	3.78427	0.000154163	0.0471307
84	TraesCS2D02G181100	0.514392	6.16409	7.08917e-10	1.2397e-06
85	TraesCS2D02G199100	0.758965	4.41192	1.02458e-05	0.00581721
86	TraesCS2D02G217600	0.721113	4.45269	8.4802e-06	0.00500997
87	TraesCS2D02G288000	0.236487	3.83702	0.000124536	0.0400328
88	TraesCS2D02G305300	-0.572309	-5.73933	9.50518e-09	1.25923e-05
89	TraesCS2D02G348600	1.07615	8.63186	6.03616e-18	4.39815e-14
90	TraesCS2D02G348800	0.645149	4.78052	1.74839e-06	0.00132932
91	TraesCS2D02G391500	1.17955	3.87114	0.000108326	0.036815
92	TraesCS2D02G428000	0.826268	3.97192	7.12969e-05	0.0262064
93	TraesCS2D02G504400	0.677829	4.3598	1.30179e-05	0.00682237
94	TraesCS2D02G589200	1.11709	3.82837	0.000128997	0.0411643
95	TraesCS2D02G590600	1.68491	4.70919	2.48708e-06	0.00179995
96	TraesCS3A02G035300	0.832301	4.85686	1.19261e-06	0.000965529
97	TraesCS3A02G049600	0.954396	6.71236	1.91505e-11	5.58147e-08
98	TraesCS3A02G050100	1.61223	4.07377	4.62582e-05	0.0180646
99	TraesCS3A02G102800	0.652574	4.61397	3.95058e-06	0.00269862
100	TraesCS3A02G104400	0.844117	4.24831	2.15386e-05	0.00996429
101	TraesCS3A02G130800	1.09242	3.8556	0.000115447	0.0381617
102	TraesCS3A02G260100	0.971672	6.36523	1.94999e-10	4.26248e-07
103	TraesCS3A02G260200	0.869532	5.79786	6.71658e-09	9.62739e-06
104	TraesCS3A02G265100	0.330198	4.12537	3.70137e-05	0.0151231
105	TraesCS3A02G268400	0.689173	4.12064	3.77817e-05	0.0152939
106	TraesCS3A02G331000	0.343424	3.77496	0.000160036	0.0484183
107	TraesCS3A02G368800	-0.53863	-5.02381	5.06559e-07	0.000455814
108	TraesCS3A02G400900	0.388943	4.52646	5.99786e-06	0.00378906
109	TraesCS3A02G424800	-0.493881	-5.85297	4.82875e-09	7.04163e-06
110	TraesCS3A02G480400	1.11945	7.64273	2.12668e-14	1.09381e-10
111	TraesCS3A02G481500	0.867879	4.87259	1.10146e-06	0.000900069
112	TraesCS3A02G483000	0.887933	7.26221	3.80824e-13	1.5856e-09
113	TraesCS3A02G483100	1.22131	4.29028	1.78446e-05	0.00871652
114	TraesCS3A02G484600	0.583879	4.26729	1.97866e-05	0.00943997
115	TraesCS3A02G484900	0.823348	4.1344	3.5589e-05	0.0147477
116	TraesCS3A02G517100	0.991625	13.1752	1.21942e-39	5.33104e-35
117	TraesCS3B02G022200	1.85262	6.61249	3.7791e-11	1.03416e-07
118	TraesCS3B02G037000	0.54858	6.34422	2.23552e-10	4.65393e-07
119	TraesCS3B02G048900	0.891156	4.35959	1.30305e-05	0.00682237
120	TraesCS3B02G163500	0.742475	5.30445	1.13011e-07	0.000121991
121	TraesCS3B02G293200	0.77734	6.43386	1.24401e-10	2.93975e-07
122	TraesCS3B02G323600	-0.261561	-4.41333	1.01793e-05	0.00581721
123	TraesCS3B02G361100	0.369597	4.33041	1.48834e-05	0.00747901
124	TraesCS3B02G396300	-0.293491	-3.86691	0.000110223	0.0372101
125	TraesCS3B02G479400	0.695793	4.81003	1.5091e-06	0.0011677
126	TraesCS3B02G513300	1.46949	4.60569	4.11097e-06	0.00278641
127	TraesCS3B02G525000	1.05592	7.37197	1.68124e-13	7.67179e-10
128	TraesCS3B02G526000	1.11445	5.8859	3.95884e-09	6.07272e-06
129	TraesCS3B02G529400	1.74607	4.73071	2.23734e-06	0.00165783
130	TraesCS3B02G532300	0.776323	4.48401	7.32528e-06	0.00447898
131	TraesCS3B02G547300	0.464873	4.39318	1.11703e-05	0.00603338
132	TraesCS3B02G584700	0.744378	10.8163	2.88286e-27	5.04131e-23
133	TraesCS3D02G020600	0.558851	4.54462	5.50335e-06	0.00351234
134	TraesCS3D02G032100	0.938637	5.27652	1.31657e-07	0.000138693
135	TraesCS3D02G048800	0.650729	4.06061	4.8945e-05	0.0188527
136	TraesCS3D02G105000	0.557411	3.9261	8.63353e-05	0.0308115
137	TraesCS3D02G117300	-3.39728	-3.82114	0.000132836	0.0420821
138	TraesCS3D02G144900	0.461079	4.21517	2.49592e-05	0.0111914
139	TraesCS3D02G260300	0.731526	6.28548	3.26846e-10	6.21263e-07
140	TraesCS3D02G260500	0.756401	6.55933	5.40509e-11	1.43212e-07
141	TraesCS3D02G288700.4	-0.373908	-4.37391	1.22038e-05	0.00650642
142	TraesCS3D02G324400	0.314526	3.78665	0.00015269	0.0470092
143	TraesCS3D02G437400	0.667593	3.86163	0.000112635	0.0377331
144	TraesCS3D02G461200	0.967179	4.75883	1.94717e-06	0.00145515
145	TraesCS3D02G472300	1.18651	5.27136	1.35415e-07	0.000140954
146	TraesCS3D02G475200	0.937853	5.09976	3.4008e-07	0.000319734
147	TraesCS3D02G477300	1.45547	4.13585	3.53643e-05	0.0147477
148	TraesCS3D02G478000	0.605668	6.35957	2.02324e-10	4.31473e-07
149	TraesCS3D02G478300	1.24779	5.31324	1.07691e-07	0.000117701
150	TraesCS3D02G479700	0.693513	6.29442	3.08552e-10	5.99523e-07
151	TraesCS3D02G480100	0.368999	4.36809	1.25341e-05	0.00664199
152	TraesCS3D02G481400	0.442546	3.98415	6.77215e-05	0.025197
153	TraesCS3D02G493700	0.496583	4.30429	1.67524e-05	0.00822902
154	TraesCS3D02G506900	0.873929	4.26322	2.01501e-05	0.00947227
155	TraesCS3D02G522300	1.35532	6.90973	4.85574e-12	1.63295e-08
156	TraesCS3D02G524700	0.916812	8.21192	2.17675e-16	1.46405e-12
157	TraesCS4A02G032800	3.778	4.55582	5.2181e-06	0.00338167
158	TraesCS4A02G072100	-0.412545	-4.83546	1.32837e-06	0.00104637
159	TraesCS4A02G275300	-0.811796	-4.2646	2.00258e-05	0.00946472
160	TraesCS4A02G296300	1.10439	9.59235	8.61001e-22	8.36472e-18
161	TraesCS4A02G323500	0.352118	4.34964	1.36358e-05	0.00701785
162	TraesCS4A02G331900	0.239262	3.81527	0.000136036	0.0427856
163	TraesCS4A02G384500	0.587106	3.92249	8.76394e-05	0.0310236
164	TraesCS4A02G425200	1.34321	5.24389	1.57227e-07	0.000159853
165	TraesCS4A02G446500	0.323824	4.11557	3.86224e-05	0.0155622
166	TraesCS4A02G446600	0.659565	6.36705	1.92704e-10	4.26248e-07
167	TraesCS4A02G447600	1.04806	4.87425	1.09225e-06	0.000900069
168	TraesCS4A02G498000	1.52141	6.88304	5.85871e-12	1.89727e-08
169	TraesCS4B02G312200	-0.429819	-6.18546	6.19232e-10	1.10496e-06
170	TraesCS4B02G382100	0.931455	3.84193	0.000122069	0.0393847
171	TraesCS4B02G382200	0.734346	4.91033	9.09255e-07	0.00077186
172	TraesCS4D02G015600	1.14903	9.81487	9.71663e-23	1.41597e-18
173	TraesCS4D02G015800	0.522345	4.21999	2.44315e-05	0.0110113
174	TraesCS4D02G016500	0.474619	4.68595	2.78659e-06	0.00198088
175	TraesCS4D02G044400	0.773606	5.85285	4.83208e-09	7.04163e-06
176	TraesCS4D02G063200	0.855562	3.93866	8.19369e-05	0.0294825
177	TraesCS4D02G107000	-0.31276	-3.84933	0.000118443	0.0384988
178	TraesCS4D02G201300	1.10738	4.03719	5.4095e-05	0.0206544
179	TraesCS4D02G262900	0.796357	6.74695	1.50985e-11	4.55226e-08
180	TraesCS4D02G332900	1.3245	4.27186	1.9385e-05	0.00931289
181	TraesCS5A02G004500	1.07679	4.15424	3.26367e-05	0.0140401
182	TraesCS5A02G004800	1.32808	4.06156	4.87449e-05	0.0188527
183	TraesCS5A02G004900	1.13033	4.08988	4.31602e-05	0.0172317
184	TraesCS5A02G017900	0.765612	7.85786	3.9074e-15	2.1353e-11
185	TraesCS5A02G018200	0.828993	7.95753	1.75507e-15	1.09612e-11
186	TraesCS5A02G090600	1.13491	5.42758	5.71246e-08	6.48668e-05
187	TraesCS5A02G143500	0.536755	5.22055	1.78396e-07	0.000177253
188	TraesCS5A02G171900	0.238266	3.8323	0.000126953	0.0406604
189	TraesCS5A02G183300	1.23393	13.3329	1.49075e-40	1.30345e-35
190	TraesCS5A02G198800	-0.81266	-3.82658	0.000129938	0.0413137
191	TraesCS5A02G226400	0.349708	5.02218	5.10885e-07	0.000455814
192	TraesCS5A02G268600	0.520366	3.79505	0.000147613	0.0457684
193	TraesCS5A02G375600	0.518493	3.97179	7.13337e-05	0.0262064
194	TraesCS5A02G439700	0.891657	7.36626	1.75484e-13	7.67179e-10
195	TraesCS5A02G439800	0.920423	3.94324	8.03877e-05	0.0290445
196	TraesCS5A02G466500	1.15294	4.35533	1.32867e-05	0.00691511
197	TraesCS5A02G501100	0.471214	3.99942	6.34982e-05	0.0239311
198	TraesCS5B02G015500	1.06366	6.51436	7.30024e-11	1.77307e-07
199	TraesCS5B02G096300	1.0505	3.99617	6.43749e-05	0.0241574
200	TraesCS5B02G181500	1.34194	9.7112	2.70138e-22	3.37425e-18
201	TraesCS5B02G233500	0.394987	3.95015	7.81013e-05	0.0284712
202	TraesCS5B02G285300	0.536643	4.89317	9.9223e-07	0.000826254
203	TraesCS5B02G295000	-0.819672	-3.88874	0.000100767	0.0348611
204	TraesCS5B02G403700	1.42352	4.12755	3.6665e-05	0.0150509
205	TraesCS5B02G501800	-0.331873	-4.34587	1.38722e-05	0.00705191
206	TraesCS5B02G560100	1.63782	4.48754	7.2052e-06	0.00443657
207	TraesCS5B02G560800	0.99621	5.98863	2.11611e-09	3.55816e-06
208	TraesCS5D02G011800	0.987507	3.94694	7.91566e-05	0.0287184
209	TraesCS5D02G011900	1.31315	4.44494	8.79165e-06	0.0051591
210	TraesCS5D02G050100	1.10279	5.48676	4.09367e-08	4.77245e-05
211	TraesCS5D02G090100	0.573529	5.28413	1.26305e-07	0.000134678
212	TraesCS5D02G114300	0.322323	3.85991	0.000113431	0.0378547
213	TraesCS5D02G148800	-0.429245	-3.86421	0.000111447	0.0374789
214	TraesCS5D02G176700	0.28924	4.1534	3.27576e-05	0.0140401
215	TraesCS5D02G233700	0.536211	4.27658	1.89786e-05	0.00921895
216	TraesCS5D02G254000	0.330514	4.46084	8.16391e-06	0.00488917
217	TraesCS5D02G324600	0.337632	4.04719	5.18366e-05	0.0198789
218	TraesCS5D02G355100	0.894406	4.94378	7.66219e-07	0.000663318
219	TraesCS5D02G374300	0.853035	4.57758	4.70375e-06	0.00316227
220	TraesCS5D02G408200	1.28813	4.13537	3.54383e-05	0.0147477
221	TraesCS5D02G446800	0.736816	5.76383	8.22261e-09	1.14119e-05
222	TraesCS5D02G446900	1.24236	5.75996	8.41346e-09	1.14944e-05
223	TraesCS5D02G487900	1.98901	4.84771	1.24896e-06	0.00100187
224	TraesCS5D02G488400	3.53209	4.62689	3.71202e-06	0.00257591
225	TraesCS5D02G488500	1.70195	5.70653	1.15301e-08	1.48257e-05
226	TraesCS5D02G488700	5.14932	4.34793	1.37428e-05	0.00702699
227	TraesCS5D02G488800	2.21809	6.52507	6.7971e-11	1.69803e-07
228	TraesCS5D02G488900	1.83137	5.23344	1.66387e-07	0.00016722
229	TraesCS5D02G519600	1.43811	4.12923	3.63977e-05	0.0150116
230	TraesCS5D02G547300	1.44708	4.49987	6.79937e-06	0.00421638
231	TraesCS5D02G547400	1.20955	5.37988	7.45374e-08	8.24969e-05
232	TraesCS6A02G078400	0.654685	4.09556	4.21154e-05	0.0168918
233	TraesCS6A02G161400	0.553919	3.851	0.000117635	0.0383788
234	TraesCS6A02G331900	0.528203	5.26064	1.43552e-07	0.000147666
235	TraesCS6A02G382400	-0.435801	-4.02856	5.61191e-05	0.0212966
236	TraesCS6A02G403200	1.4219	7.22466	5.0236e-13	1.90975e-09
237	TraesCS6B02G004800	0.754816	4.25805	2.0622e-05	0.00959097
238	TraesCS6B02G105400	0.583778	6.26562	3.71348e-10	6.90834e-07
239	TraesCS6B02G256300	0.518112	4.22781	2.35979e-05	0.0106907
240	TraesCS6B02G332700	1.06171	5.10278	3.34702e-07	0.000318098
241	TraesCS6B02G380800	0.837812	6.42622	1.30813e-10	3.00993e-07
242	TraesCS6B02G471400	0.927368	4.088	4.35105e-05	0.0172927
243	TraesCS6B02G473800	1.55776	7.25513	4.01266e-13	1.59478e-09
244	TraesCS6D02G046500	4.82018	8.75362	2.06613e-18	1.64231e-14
245	TraesCS6D02G072100	0.62489	5.54321	2.9698e-08	3.55709e-05
246	TraesCS6D02G288900	0.327845	4.3955	1.10518e-05	0.00603338
247	TraesCS6D02G305400	0.359807	4.38145	1.17892e-05	0.00632395
248	TraesCS6D02G363200	1.02592	3.7895	0.000150951	0.0466379
249	TraesCS6D02G403200	0.997019	4.79355	1.63859e-06	0.00125677
250	TraesCS7A02G130100	-0.704364	-4.15011	3.32315e-05	0.014171
251	TraesCS7A02G131600	-0.783039	-4.07355	4.63014e-05	0.0180646
252	TraesCS7A02G173900	0.498905	5.13135	2.87677e-07	0.000279481
253	TraesCS7A02G198800	1.47855	4.90648	9.27274e-07	0.000779588
254	TraesCS7A02G198900	1.48229	3.78235	0.000155354	0.0471651
255	TraesCS7A02G330800	0.858711	4.39617	1.10179e-05	0.00603338
256	TraesCS7A02G371600	0.587588	5.75151	8.84498e-09	1.1898e-05
257	TraesCS7A02G428200	-0.256386	-4.3495	1.36447e-05	0.00701785
258	TraesCS7A02G479300	0.502768	4.71724	2.39063e-06	0.00175653
259	TraesCS7A02G523800	0.785049	4.9364	7.95769e-07	0.000682145
260	TraesCS7A02G558500	1.31122	6.3259	2.51757e-10	5.11922e-07
261	TraesCS7B02G000200	0.774306	4.17805	2.94024e-05	0.012984
262	TraesCS7B02G009400	-0.65613	-3.92319	8.73831e-05	0.0310236
263	TraesCS7B02G071100	0.427013	3.8581	0.000114272	0.0379906
264	TraesCS7B02G105300	2.22209	12.5236	5.54893e-36	1.61725e-31
265	TraesCS7B02G113600	0.241389	3.80929	0.000139367	0.0433655
266	TraesCS7B02G205200	-0.715052	-3.81368	0.000136914	0.0429077
267	TraesCS7B02G241600	1.07329	3.87622	0.00010609	0.0363768
268	TraesCS7B02G243100	0.84274	3.78239	0.000155331	0.0471651
269	TraesCS7B02G251100	0.692984	4.83242	1.34885e-06	0.00105302
270	TraesCS7B02G253600	0.925644	4.39573	1.10401e-05	0.00603338
271	TraesCS7B02G259400	0.521132	3.98304	6.80386e-05	0.0252077
272	TraesCS7B02G333700	0.39745	3.85515	0.00011566	0.0381617
273	TraesCS7B02G337100	-0.396248	-4.13504	3.54888e-05	0.0147477
274	TraesCS7B02G354400	1.33981	5.93126	3.00611e-09	4.77894e-06
275	TraesCS7B02G377900	0.724305	5.87992	4.10455e-09	6.18768e-06
276	TraesCS7B02G483400	1.06012	7.91115	2.55024e-15	1.48655e-11
277	TraesCS7D02G036700	0.518924	5.50607	3.66932e-08	4.33555e-05
278	TraesCS7D02G058600	1.10576	5.96525	2.44258e-09	4.0296e-06
279	TraesCS7D02G161100	0.958458	4.8373	1.31616e-06	0.00104618
280	TraesCS7D02G161200	1.42886	11.1061	1.17124e-28	2.5602e-24
281	TraesCS7D02G201400	0.69687	5.91033	3.41413e-09	5.33068e-06
282	TraesCS7D02G239500	0.43052	4.45925	8.22458e-06	0.004892
283	TraesCS7D02G351300	0.324157	5.2007	1.9854e-07	0.000195051
284	TraesCS7D02G551400	1.30278	9.6894	3.34476e-22	3.65565e-18
285	TraesCSU02G031600	1.01019	3.91746	8.94867e-05	0.0314231
286	TraesCSU02G052900	1.12031	3.88848	0.000100872	0.0348611
287	TraesCSU02G127900	1.59528	7.0867	1.3735e-12	5.00388e-09
288	TraesCSU02G146600	1.47994	8.79039	1.49041e-18	1.30316e-14
289	TraesCSU02G182300	1.61275	4.57433	4.77737e-06	0.00316227
290	TraesCSU02G201400	1.49099	4.31672	1.58365e-05	0.00782306
291	TraesCSU02G209800	0.628766	4.31738	1.57894e-05	0.00782306
292	TraesCSU02G237600	1.36461	5.73344	9.84134e-09	1.28431e-05

## Sheet: Table S3
Table S3. Differentially expressed genes in wheat P. olsonii ML37 mediated biocontrol of FHB (72hpi)
Number	Gene	b-value	Wald test stat	p-val	q-val
1	TraesCS1A02G000100	-1.00303	-6.28672	3.24242e-10	7.62197e-08
2	TraesCS1A02G000200	-1.6017	-4.94614	7.57004e-07	2.66636e-05
3	TraesCS1A02G000400	-0.653984	-3.80302	0.00014294	0.00158439
4	TraesCS1A02G000900	-0.61209	-3.13308	0.00172983	0.0119134
5	TraesCS1A02G002000	0.392425	2.70161	0.00690041	0.0359945
6	TraesCS1A02G002100	0.504367	3.28002	0.001038	0.00789025
7	TraesCS1A02G002500	-1.32634	-3.90848	9.28794e-05	0.00111741
8	TraesCS1A02G005800	-0.777748	-5.28332	1.2686e-07	7.10572e-06
9	TraesCS1A02G005900	-0.97089	-4.30711	1.65404e-05	0.000280648
10	TraesCS1A02G015300	-0.661626	-4.62751	3.70094e-06	8.76359e-05
11	TraesCS1A02G015800	-1.85497	-7.78511	6.96507e-15	1.14807e-11
12	TraesCS1A02G015900	-0.696175	-2.85943	0.00424399	0.0245017
13	TraesCS1A02G016000	-1.36476	-3.94895	7.8496e-05	0.000979218
14	TraesCS1A02G016100	-1.24994	-3.54851	0.000387418	0.00355804
15	TraesCS1A02G016200	0.499846	2.92715	0.00342088	0.0206128
16	TraesCS1A02G016203	-1.92427	-6.52238	6.91997e-11	2.30342e-08
17	TraesCS1A02G016800	-1.98741	-3.70493	0.000211446	0.00217488
18	TraesCS1A02G017000	0.466475	2.75156	0.00593122	0.0319577
19	TraesCS1A02G017900	-0.476454	-3.45002	0.000560544	0.00480401
20	TraesCS1A02G020400	0.626434	3.07612	0.00209716	0.0139201
21	TraesCS1A02G020800	-2.64136	-3.75586	0.000172747	0.00184535
22	TraesCS1A02G020900	-1.31662	-4.42203	9.77757e-06	0.000186019
23	TraesCS1A02G021000	-2.19846	-9.65251	4.79675e-22	1.39443e-17
24	TraesCS1A02G021200	1.05013	2.98549	0.00283124	0.0177301
25	TraesCS1A02G021400	-1.29186	-3.60693	0.000309844	0.00296429
26	TraesCS1A02G023100	-2.57542	-2.87573	0.00403093	0.0235334
27	TraesCS1A02G024200	0.644237	2.63369	0.00844624	0.0420604
28	TraesCS1A02G024600	-0.934491	-3.65403	0.000258151	0.00256244
29	TraesCS1A02G025200	-0.500481	-3.67374	0.000239022	0.00240886
30	TraesCS1A02G026400	0.775258	3.19035	0.001421	0.0101889
31	TraesCS1A02G028200	-1.74492	-3.22356	0.00126609	0.00929433
32	TraesCS1A02G029800	-1.24057	-4.48265	7.37225e-06	0.000149661
33	TraesCS1A02G030000	0.730535	3.42834	0.000607289	0.00511812
34	TraesCS1A02G030100	0.742661	5.19285	2.071e-07	1.02273e-05
35	TraesCS1A02G031200	-0.622415	-4.57577	4.74461e-06	0.000106371
36	TraesCS1A02G031300	0.553786	3.13114	0.00174128	0.0119762
37	TraesCS1A02G033200	-1.4939	-3.40228	0.000668271	0.00552895
38	TraesCS1A02G033500	1.01002	4.45339	8.45239e-06	0.000166205
39	TraesCS1A02G033600	0.5117	3.80545	0.000141548	0.00157236
40	TraesCS1A02G035000	-0.368439	-2.7025	0.0068821	0.0359183
41	TraesCS1A02G035100	-1.32088	-3.5912	0.000329163	0.00311521
42	TraesCS1A02G035500.4	0.787038	3.61774	0.000297186	0.00287147
43	TraesCS1A02G035600	-1.64416	-3.49307	0.000477496	0.00422171
44	TraesCS1A02G035700	-1.65875	-3.65224	0.000259959	0.00257739
45	TraesCS1A02G036800	0.561479	2.79644	0.00516687	0.0285828
46	TraesCS1A02G037400	0.491967	3.59683	0.00032212	0.00306118
47	TraesCS1A02G037700	-1.2786	-2.88056	0.00396974	0.023229
48	TraesCS1A02G041100	0.721717	3.70469	0.00021165	0.00217642
49	TraesCS1A02G042800	-0.888242	-4.74181	2.11812e-06	5.79071e-05
50	TraesCS1A02G043900	-2.60649	-4.66786	3.0436e-06	7.56226e-05
51	TraesCS1A02G045300	-0.694346	-5.10181	3.36423e-07	1.43893e-05
52	TraesCS1A02G045700	0.58534	3.35575	0.000791505	0.00633575
53	TraesCS1A02G046500	0.355246	2.65962	0.00782286	0.0396554
54	TraesCS1A02G046700	-0.870353	-3.05666	0.00223818	0.0146542
55	TraesCS1A02G047000	-0.618159	-2.60344	0.00922938	0.0450044
56	TraesCS1A02G048700	-2.2836	-3.87575	0.000106298	0.00124971
57	TraesCS1A02G049600	-0.581902	-3.04586	0.00232016	0.0150867
58	TraesCS1A02G049700	-0.4628	-3.24758	0.00116389	0.00867556
59	TraesCS1A02G050200	-2.53602	-4.76513	1.88732e-06	5.28646e-05
60	TraesCS1A02G050400	-1.79612	-3.18746	0.00143528	0.010271
61	TraesCS1A02G050800	0.882693	4.69102	2.71842e-06	6.95026e-05
62	TraesCS1A02G051300	0.651798	3.33728	0.000846034	0.00668571
63	TraesCS1A02G052700	-2.23494	-2.87401	0.0040529	0.0236381
64	TraesCS1A02G052900	-1.84814	-2.86113	0.00422136	0.0243937
65	TraesCS1A02G053000	-2.69706	-3.47274	0.000515169	0.00449294
66	TraesCS1A02G056600	-0.933096	-3.90993	9.2323e-05	0.00111225
67	TraesCS1A02G056800	-1.75235	-3.51821	0.000434468	0.00391241
68	TraesCS1A02G057200	0.948137	6.73957	1.58854e-11	7.17812e-09
69	TraesCS1A02G058000	-1.12052	-4.62619	3.72459e-06	8.80762e-05
70	TraesCS1A02G058900	0.79451	2.63572	0.00839579	0.0418594
71	TraesCS1A02G059200	-0.860188	-3.15836	0.00158659	0.0111166
72	TraesCS1A02G060100	0.41888	2.81178	0.00492684	0.0275135
73	TraesCS1A02G060600	3.64748	3.30573	0.000947286	0.00732456
74	TraesCS1A02G062100	0.4151	2.9407	0.00327468	0.0199099
75	TraesCS1A02G064000	0.543508	3.94706	7.91151e-05	0.000984407
76	TraesCS1A02G064100	0.550413	3.39164	0.000694749	0.00570042
77	TraesCS1A02G064800	2.82935	2.88302	0.00393888	0.023084
78	TraesCS1A02G064900	-1.01262	-2.99103	0.00278041	0.0174686
79	TraesCS1A02G065000	0.709517	2.7253	0.00642425	0.0340008
80	TraesCS1A02G065300	-1.45182	-5.02953	4.91686e-07	1.93416e-05
81	TraesCS1A02G065400	-0.698571	-3.62063	0.000293891	0.00284468
82	TraesCS1A02G065800	0.821338	3.77269	0.000161494	0.00174615
83	TraesCS1A02G066200	0.929987	4.90955	9.12877e-07	3.06989e-05
84	TraesCS1A02G069600	-0.6811	-4.10833	3.98522e-05	0.000564396
85	TraesCS1A02G070200	-1.22393	-5.41565	6.10653e-08	4.05603e-06
86	TraesCS1A02G070400	-1.57102	-5.18812	2.12424e-07	1.03902e-05
87	TraesCS1A02G070400	-4.53103	-3.50651	0.000454018	0.00405109
88	TraesCS1A02G070600	-1.41172	-4.03291	5.50894e-05	0.000734505
89	TraesCS1A02G071100	0.567058	3.32964	0.000869576	0.00683862
90	TraesCS1A02G071800	-0.489409	-3.61102	0.000304999	0.00293073
91	TraesCS1A02G072000	-0.954889	-5.39157	6.98444e-08	4.48212e-06
92	TraesCS1A02G072200	-1.56024	-6.50654	7.69007e-11	2.47804e-08
93	TraesCS1A02G072400	-2.79561	-3.36726	0.000759197	0.00612548
94	TraesCS1A02G072600	-0.795656	-5.04685	4.49154e-07	1.80596e-05
95	TraesCS1A02G073200	-1.03673	-3.56209	0.000367921	0.00340949
96	TraesCS1A02G073300	-1.28468	-6.38194	1.7486e-10	4.79325e-08
97	TraesCS1A02G074400	-1.07658	-4.92267	8.53703e-07	2.91855e-05
98	TraesCS1A02G075600	0.714838	2.87763	0.00400671	0.0234202
99	TraesCS1A02G076100	-3.96871	-4.26758	1.97605e-05	0.000322843
100	TraesCS1A02G076200	-2.61574	-5.81396	6.10106e-09	7.06613e-07
101	TraesCS1A02G076500	-1.35805	-3.14189	0.00167864	0.01164
102	TraesCS1A02G076700	1.29153	5.00058	5.71582e-07	2.17204e-05
103	TraesCS1A02G076900	-0.913515	-4.04035	5.33714e-05	0.000716088
104	TraesCS1A02G077000	-2.22693	-2.98214	0.00286242	0.0178783
105	TraesCS1A02G077500	-0.592797	-4.42234	9.76356e-06	0.000185955
106	TraesCS1A02G078200	-2.86754	-3.45711	0.000546001	0.0047048
107	TraesCS1A02G078400	-3.00792	-5.06101	4.17032e-07	1.7043e-05
108	TraesCS1A02G078500	-2.20709	-2.92206	0.00347722	0.0208865
109	TraesCS1A02G078600	-2.50403	-3.34809	0.000813707	0.00647838
110	TraesCS1A02G078800	-1.37932	-3.72944	0.000191907	0.00201401
111	TraesCS1A02G078900	-1.00367	-3.15002	0.00163258	0.0113694
112	TraesCS1A02G079100	-2.26911	-4.6745	2.94667e-06	7.3803e-05
113	TraesCS1A02G079200	-2.08949	-2.68693	0.00721114	0.0372191
114	TraesCS1A02G079500	-2.20744	-4.12778	3.6628e-05	0.000528168
115	TraesCS1A02G079700	-0.930501	-5.82468	5.72212e-09	6.72175e-07
116	TraesCS1A02G079700	-0.662088	-4.80255	1.5666e-06	4.60154e-05
117	TraesCS1A02G080100	-0.528503	-3.13322	0.00172902	0.0119097
118	TraesCS1A02G082200	-1.04075	-4.99337	5.93353e-07	2.22855e-05
119	TraesCS1A02G082500	-1.21852	-7.99188	1.32894e-15	2.75949e-12
120	TraesCS1A02G084300	0.766479	3.00826	0.00262751	0.0167051
121	TraesCS1A02G084500	-1.05954	-6.18361	6.26512e-10	1.28115e-07
122	TraesCS1A02G086100	-0.65078	-2.7566	0.00584054	0.0315725
123	TraesCS1A02G086600	-0.434881	-3.25392	0.00113824	0.00851582
124	TraesCS1A02G087100	0.954491	4.09248	4.26781e-05	0.000596665
125	TraesCS1A02G088300	-2.19252	-3.5716	0.000354808	0.00331013
126	TraesCS1A02G088400	-2.0121	-2.74571	0.00603793	0.0323753
127	TraesCS1A02G088600	-1.0683	-4.22791	2.35873e-05	0.00037185
128	TraesCS1A02G089500	-0.991527	-4.56956	4.88747e-06	0.000109069
129	TraesCS1A02G089600	-1.38064	-4.17334	3.00161e-05	0.000450358
130	TraesCS1A02G089700	-2.97823	-3.69911	0.000216357	0.0022149
131	TraesCS1A02G090300	0.475163	2.76715	0.0056549	0.0307443
132	TraesCS1A02G092000	-2.76926	-2.97425	0.0029371	0.0182451
133	TraesCS1A02G093300	-0.907457	-3.40129	0.000670679	0.00554413
134	TraesCS1A02G093500	-1.14114	-4.41235	1.02254e-05	0.000192897
135	TraesCS1A02G093800	-0.407711	-2.5761	0.00999228	0.0478996
136	TraesCS1A02G094200	1.18915	3.66842	0.000244055	0.0024459
137	TraesCS1A02G095100	-0.600411	-4.43757	9.09806e-06	0.000175626
138	TraesCS1A02G095200	0.594705	3.40035	0.000672999	0.00555962
139	TraesCS1A02G095500	-0.67143	-5.02975	4.91111e-07	1.93416e-05
140	TraesCS1A02G095800	-0.986715	-4.53352	5.80096e-06	0.000124608
141	TraesCS1A02G095800	-0.863672	-3.23472	0.00121762	0.00899764
142	TraesCS1A02G097000	0.735228	2.83719	0.00455126	0.0258883
143	TraesCS1A02G097600	0.533113	3.02344	0.00249916	0.0160249
144	TraesCS1A02G100400	-0.704867	-4.99319	5.93895e-07	2.22962e-05
145	TraesCS1A02G100600	0.831048	5.11352	3.16207e-07	1.37494e-05
146	TraesCS1A02G101200	1.96334	3.81627	0.000135486	0.00151856
147	TraesCS1A02G101300	1.32248	5.24256	1.58366e-07	8.35021e-06
148	TraesCS1A02G102300	0.642912	3.76423	0.000167064	0.0017952
149	TraesCS1A02G102700	-2.21655	-4.59272	4.37509e-06	0.000100073
150	TraesCS1A02G102800	-1.72462	-5.78503	7.24982e-09	8.04485e-07
151	TraesCS1A02G102900	-1.48883	-3.94508	7.97737e-05	0.000990623
152	TraesCS1A02G103000	-1.50644	-3.89205	9.93994e-05	0.0011826
153	TraesCS1A02G104300	-1.27321	-3.55572	0.000376946	0.00347761
154	TraesCS1A02G104600	-1.23612	-2.98321	0.00285247	0.017828
155	TraesCS1A02G105300	0.973244	3.5717	0.00035467	0.0033092
156	TraesCS1A02G105900	-0.435271	-2.73253	0.00628508	0.0334204
157	TraesCS1A02G106600	-0.464829	-2.83094	0.00464121	0.02628
158	TraesCS1A02G107700	-2.18184	-4.71418	2.42682e-06	6.37487e-05
159	TraesCS1A02G108800	-0.504852	-2.92516	0.00344279	0.0207168
160	TraesCS1A02G108900	-0.416343	-3.1018	0.00192345	0.0129865
161	TraesCS1A02G110000	-1.88823	-4.4117	1.02563e-05	0.000193314
162	TraesCS1A02G110400	-1.01204	-3.9028	9.50875e-05	0.00114051
163	TraesCS1A02G110900	0.843394	2.73259	0.00628387	0.0334161
164	TraesCS1A02G112400	-0.48073	-3.53282	0.000411156	0.00374059
165	TraesCS1A02G112500	-0.82831	-4.37632	1.20701e-05	0.000218345
166	TraesCS1A02G113300	-0.569117	-3.27858	0.00104331	0.00792238
167	TraesCS1A02G113600	0.568021	3.23848	0.0012017	0.00890034
168	TraesCS1A02G113800	3.10246	4.06308	4.84287e-05	0.000662724
169	TraesCS1A02G114000	0.682273	3.33798	0.000843891	0.00667309
170	TraesCS1A02G114400	-0.628468	-4.03882	5.37209e-05	0.00071956
171	TraesCS1A02G115000	0.474428	3.33844	0.000842501	0.00666624
172	TraesCS1A02G115700	-0.577538	-3.49376	0.000476269	0.00421257
173	TraesCS1A02G116200	0.709678	4.65379	3.25886e-06	7.95504e-05
174	TraesCS1A02G116900	-1.92624	-5.89121	3.83371e-09	5.0277e-07
175	TraesCS1A02G118200	1.55301	3.24359	0.00118033	0.00877258
176	TraesCS1A02G118400	-0.895968	-4.37857	1.1946e-05	0.000216866
177	TraesCS1A02G118800	-0.742467	-4.12313	3.7376e-05	0.000537178
178	TraesCS1A02G119500	-1.07244	-7.70484	1.31011e-14	1.90427e-11
179	TraesCS1A02G119700	0.422995	2.89362	0.00380826	0.0224741
180	TraesCS1A02G119800	0.523433	3.15441	0.00160822	0.0112321
181	TraesCS1A02G120600	-0.815389	-3.62687	0.000286879	0.00279168
182	TraesCS1A02G121500	-1.38253	-3.88148	0.000103823	0.00122574
183	TraesCS1A02G121800	-2.08772	-4.47616	7.59963e-06	0.000153242
184	TraesCS1A02G122100	0.613899	3.28805	0.00100884	0.00771098
185	TraesCS1A02G122500	-1.29807	-4.92361	8.49612e-07	2.90913e-05
186	TraesCS1A02G123300	-0.690706	-3.58445	0.000337785	0.00318093
187	TraesCS1A02G124100	-0.942926	-4.27909	1.87662e-05	0.000309614
188	TraesCS1A02G125400	-2.0344	-4.6891	2.74404e-06	6.99898e-05
189	TraesCS1A02G125400	-1.84734	-2.81917	0.00481473	0.0270304
190	TraesCS1A02G125600	0.733634	2.89838	0.00375096	0.022196
191	TraesCS1A02G125700	0.458565	2.9453	0.00322645	0.0196769
192	TraesCS1A02G126400	-0.771061	-3.24385	0.00117924	0.00876976
193	TraesCS1A02G128300	-0.467623	-3.34714	0.000816485	0.00649484
194	TraesCS1A02G129100	-0.543463	-3.73197	0.000189988	0.00199771
195	TraesCS1A02G129300	0.637027	3.02826	0.00245966	0.015817
196	TraesCS1A02G129400	0.513463	3.45418	0.000551973	0.00475063
197	TraesCS1A02G130700	0.520687	3.24472	0.00117567	0.00874765
198	TraesCS1A02G130900	0.578195	3.0418	0.0023517	0.0152554
199	TraesCS1A02G131400	-1.91885	-2.73817	0.00617825	0.0329493
200	TraesCS1A02G133500	0.851259	5.91433	3.33227e-09	4.59622e-07
201	TraesCS1A02G133800.4	-0.800792	-3.49169	0.000479968	0.00423797
202	TraesCS1A02G137100	-0.817576	-3.35779	0.000785673	0.00630294
203	TraesCS1A02G139900	-0.849415	-4.14639	3.37758e-05	0.000494647
204	TraesCS1A02G140600	0.496072	3.50241	0.000461066	0.00409888
205	TraesCS1A02G140900	-0.686518	-3.41751	0.000631979	0.00528382
206	TraesCS1A02G141200	-0.709393	-3.17417	0.00150266	0.0106595
207	TraesCS1A02G141300	-0.864289	-3.8326	0.000126797	0.00144084
208	TraesCS1A02G141500	-1.90706	-5.13135	2.87666e-07	1.29384e-05
209	TraesCS1A02G141900	-0.577875	-3.69462	0.00022022	0.0022489
210	TraesCS1A02G142000	0.739138	4.85302	1.21598e-06	3.78065e-05
211	TraesCS1A02G142200.5	1.12818	3.02516	0.00248499	0.0159481
212	TraesCS1A02G142700	0.439179	2.60397	0.00921516	0.0449552
213	TraesCS1A02G142800.4	0.613473	4.1145	3.88022e-05	0.000553258
214	TraesCS1A02G142900	0.553227	2.95053	0.00317228	0.0194078
215	TraesCS1A02G143000	-0.52887	-3.38634	0.000708321	0.00578565
216	TraesCS1A02G144200	-1.70794	-3.50783	0.000451776	0.00403729
217	TraesCS1A02G144800	1.02977	3.58812	0.000333077	0.00314679
218	TraesCS1A02G145100	-1.58252	-3.54508	0.00039249	0.00359666
219	TraesCS1A02G146000	-1.64548	-3.602	0.000315777	0.00301205
220	TraesCS1A02G147400	0.751579	4.02731	5.64195e-05	0.000749148
221	TraesCS1A02G148100	0.601856	3.10797	0.00188378	0.012769
222	TraesCS1A02G149700	-1.5031	-6.46741	9.96962e-11	2.98784e-08
223	TraesCS1A02G150100	-0.918147	-3.9097	9.24123e-05	0.00111317
224	TraesCS1A02G150200	-0.675976	-3.79209	0.000149385	0.00164143
225	TraesCS1A02G150400	-1.28576	-7.42679	1.11265e-13	1.2212e-10
226	TraesCS1A02G152100	0.944911	3.95505	7.65171e-05	0.000959748
227	TraesCS1A02G153600	-0.451725	-3.36653	0.000761203	0.00613883
228	TraesCS1A02G154200	0.451071	2.97586	0.00292167	0.018169
229	TraesCS1A02G154300	0.468769	3.44891	0.000562857	0.00481797
230	TraesCS1A02G155000	2.97334	4.1012	4.11017e-05	0.000578989
231	TraesCS1A02G156400	-0.724602	-5.42888	5.67092e-08	3.85477e-06
232	TraesCS1A02G156600	0.627266	3.4952	0.000473708	0.00419204
233	TraesCS1A02G157500	0.651765	3.53838	0.000402589	0.00367492
234	TraesCS1A02G157700	-0.597096	-3.73987	0.000184115	0.00194676
235	TraesCS1A02G157900	-0.497267	-3.73705	0.000186192	0.00196325
236	TraesCS1A02G158600	-0.71108	-5.10598	3.29089e-07	1.41799e-05
237	TraesCS1A02G158600	-0.498308	-2.7989	0.00512766	0.0284037
238	TraesCS1A02G158900	0.387095	2.57577	0.0100018	0.0479319
239	TraesCS1A02G159200	-1.09184	-3.02989	0.00244639	0.0157548
240	TraesCS1A02G159500	0.650276	2.77898	0.00545302	0.0298571
241	TraesCS1A02G160800	-0.439925	-2.90477	0.00367521	0.0218411
242	TraesCS1A02G161000	-1.74167	-5.3946	6.86765e-08	4.42018e-06
243	TraesCS1A02G161100	-2.06751	-2.74416	0.00606652	0.0324884
244	TraesCS1A02G163000	1.55238	3.20647	0.00134374	0.00974219
245	TraesCS1A02G164600	-1.01472	-3.60707	0.00030968	0.00296394
246	TraesCS1A02G164700	0.783198	3.9642	7.36425e-05	0.000931615
247	TraesCS1A02G164800	0.392979	2.6036	0.00922499	0.0449905
248	TraesCS1A02G164900	-0.797361	-4.36742	1.25725e-05	0.000224962
249	TraesCS1A02G166000	-1.41625	-5.0361	4.75106e-07	1.88596e-05
250	TraesCS1A02G166100	-1.34137	-4.43739	9.10583e-06	0.000175731
251	TraesCS1A02G166200	-1.34837	-3.32617	0.000880468	0.00690775
252	TraesCS1A02G167100	-1.3402	-5.91088	3.40283e-09	4.62569e-07
253	TraesCS1A02G167600	-0.596451	-4.46986	7.82705e-06	0.000156578
254	TraesCS1A02G168100	-0.722517	-3.68178	0.00023161	0.00234735
255	TraesCS1A02G169200	-0.605243	-3.06294	0.00219171	0.0144073
256	TraesCS1A02G169900	-1.15011	-4.55012	5.36153e-06	0.000117366
257	TraesCS1A02G170000	-1.22146	-5.05664	4.26706e-07	1.73578e-05
258	TraesCS1A02G171300	-0.535165	-2.89101	0.00384002	0.0226126
259	TraesCS1A02G171400	-0.662609	-3.25822	0.00112112	0.00841209
260	TraesCS1A02G172700	0.71114	2.71164	0.00669516	0.0351445
261	TraesCS1A02G174500	0.628155	2.62055	0.00877887	0.0433211
262	TraesCS1A02G175000	1.04043	7.40724	1.28955e-13	1.35498e-10
263	TraesCS1A02G177300	-1.67996	-4.96418	6.89902e-07	2.49521e-05
264	TraesCS1A02G177700	0.385148	2.81903	0.00481687	0.0270359
265	TraesCS1A02G178700	-1.4229	-3.2855	0.00101802	0.00776544
266	TraesCS1A02G178900	1.04298	3.17477	0.00149957	0.0106411
267	TraesCS1A02G179400	-1.5188	-4.94971	7.43247e-07	2.63386e-05
268	TraesCS1A02G179700	0.723268	3.32576	0.000881791	0.00691439
269	TraesCS1A02G180800	0.842571	2.89395	0.00380428	0.0224536
270	TraesCS1A02G181400	0.364967	2.7406	0.00613276	0.0327625
271	TraesCS1A02G181700	-0.776901	-3.09541	0.00196538	0.0132072
272	TraesCS1A02G182100	-1.16526	-4.97245	6.61114e-07	2.41949e-05
273	TraesCS1A02G182300	-1.36151	-4.17291	3.00739e-05	0.000451036
274	TraesCS1A02G182400	0.386698	2.89331	0.00381205	0.0224873
275	TraesCS1A02G182500	-0.389995	-2.62724	0.00860798	0.0426637
276	TraesCS1A02G182600	-1.40847	-4.12275	3.74379e-05	0.000537979
277	TraesCS1A02G182700	-0.429181	-3.21762	0.00129259	0.00944516
278	TraesCS1A02G183000	-0.641689	-4.57789	4.69684e-06	0.000105412
279	TraesCS1A02G183400	0.909623	3.93651	8.26765e-05	0.0010197
280	TraesCS1A02G184100	0.51093	2.80882	0.00497237	0.0277178
281	TraesCS1A02G184500	-0.489191	-3.12466	0.00178013	0.0121915
282	TraesCS1A02G185700	-0.703651	-2.65904	0.00783638	0.0397019
283	TraesCS1A02G186100	-1.8945	-7.19659	6.17357e-13	4.68177e-10
284	TraesCS1A02G186300	-1.86221	-5.80873	6.29489e-09	7.22347e-07
285	TraesCS1A02G186400	-2.25724	-6.32057	2.60593e-10	6.38387e-08
286	TraesCS1A02G186500	-1.81751	-6.20965	5.31037e-10	1.12682e-07
287	TraesCS1A02G186600	-2.376	-5.66491	1.47103e-08	1.37355e-06
288	TraesCS1A02G186700	-1.55669	-4.7428	2.10782e-06	5.77158e-05
289	TraesCS1A02G186800	-1.83606	-5.73325	9.85253e-09	1.0217e-06
290	TraesCS1A02G187000	-1.34614	-7.20155	5.95317e-13	4.63555e-10
291	TraesCS1A02G187300	0.791541	3.03084	0.00243876	0.0157092
292	TraesCS1A02G187900	-1.44202	-4.10964	3.96275e-05	0.000561944
293	TraesCS1A02G188100	-1.7527	-3.21057	0.00132473	0.00962518
294	TraesCS1A02G188500	0.472867	3.47377	0.0005132	0.00447835
295	TraesCS1A02G188700	-0.397423	-2.92137	0.00348494	0.020922
296	TraesCS1A02G189200	-0.746694	-2.61657	0.00888174	0.0437149
297	TraesCS1A02G189300	-1.59244	-4.46832	7.88379e-06	0.000157512
298	TraesCS1A02G190100	-0.801662	-2.98621	0.00282455	0.0176924
299	TraesCS1A02G191700	0.414619	3.07159	0.00212923	0.0140821
300	TraesCS1A02G191800	0.781592	3.34763	0.000815043	0.00648563
301	TraesCS1A02G191900	-0.893551	-5.17669	2.25863e-07	1.08767e-05
302	TraesCS1A02G192300	-0.786841	-5.252	1.50459e-07	8.04331e-06
303	TraesCS1A02G192800	-1.28183	-4.40637	1.05116e-05	0.000196934
304	TraesCS1A02G193200	-0.511159	-3.45119	0.000558122	0.0047894
305	TraesCS1A02G193300	0.539868	2.77993	0.00543712	0.0297924
306	TraesCS1A02G194500	-0.614966	-2.77805	0.00546855	0.0299308
307	TraesCS1A02G194600	-0.575835	-3.15379	0.00161164	0.0112496
308	TraesCS1A02G194900	-1.21607	-5.27674	1.31503e-07	7.30013e-06
309	TraesCS1A02G195000	0.531844	3.94084	8.11984e-05	0.00100525
310	TraesCS1A02G195200	0.55539	3.73826	0.000185301	0.0019557
311	TraesCS1A02G195400	-1.6042	-2.64398	0.00819374	0.0410586
312	TraesCS1A02G195400	-0.598753	-4.02718	5.64497e-05	0.000749434
313	TraesCS1A02G195400.4	-0.376033	-2.60999	0.00905454	0.0443427
314	TraesCS1A02G195500	0.576938	3.00145	0.00268695	0.0169978
315	TraesCS1A02G195700	-1.38732	-4.46709	7.92924e-06	0.000158097
316	TraesCS1A02G195900	-0.559366	-2.96226	0.00305387	0.0188353
317	TraesCS1A02G196500	1.03162	4.93025	8.21249e-07	2.84214e-05
318	TraesCS1A02G196800	0.466813	3.49972	0.000465756	0.00413325
319	TraesCS1A02G197700	0.514291	3.58799	0.000333236	0.0031476
320	TraesCS1A02G197800	0.365354	2.72586	0.00641348	0.0339479
321	TraesCS1A02G197900	0.677565	3.57361	0.000352094	0.00328975
322	TraesCS1A02G198200	-0.422233	-2.99428	0.00275096	0.0173192
323	TraesCS1A02G198400	0.51102	3.37395	0.000740973	0.00601293
324	TraesCS1A02G198500	-1.52103	-5.02913	4.92714e-07	1.93646e-05
325	TraesCS1A02G198600	0.435293	3.22013	0.00128132	0.00938071
326	TraesCS1A02G198900	0.980956	2.86891	0.00411884	0.0239329
327	TraesCS1A02G199200	-1.54434	-4.25988	2.04541e-05	0.000331812
328	TraesCS1A02G199700	-1.05938	-5.18846	2.12042e-07	1.03773e-05
329	TraesCS1A02G201400	-1.37062	-3.79684	0.00014655	0.00161639
330	TraesCS1A02G201600	0.682086	3.88016	0.000104387	0.00123123
331	TraesCS1A02G202000	0.631288	3.24322	0.00118187	0.00878254
332	TraesCS1A02G202100	-2.17292	-2.78984	0.00527337	0.0290578
333	TraesCS1A02G202300	-0.483532	-3.36424	0.000767542	0.00617966
334	TraesCS1A02G203400	-0.467936	-3.45856	0.000543072	0.00468558
335	TraesCS1A02G203600	-1.38493	-3.18878	0.00142873	0.0102342
336	TraesCS1A02G203700	-1.17283	-7.10618	1.19295e-12	8.32305e-10
337	TraesCS1A02G204300	0.688845	2.58952	0.00961089	0.0464724
338	TraesCS1A02G206100	-1.4242	-3.56807	0.000359616	0.00334354
339	TraesCS1A02G206200	-1.32943	-4.80186	1.57202e-06	4.60946e-05
340	TraesCS1A02G206600	0.403389	2.72734	0.00638476	0.0338322
341	TraesCS1A02G206800	-0.587793	-4.17723	2.95082e-05	0.000444156
342	TraesCS1A02G206900	0.521097	2.93243	0.0033632	0.0203361
343	TraesCS1A02G208200	-2.97127	-3.8802	0.000104372	0.00123122
344	TraesCS1A02G210400	-1.60812	-4.19184	2.767e-05	0.000421654
345	TraesCS1A02G211100	-0.820128	-3.30885	0.000936801	0.00725572
346	TraesCS1A02G211500	-1.69188	-4.37526	1.21287e-05	0.000219087
347	TraesCS1A02G212300	0.724414	3.59437	0.000325179	0.00308252
348	TraesCS1A02G213400	-0.476942	-3.57877	0.000345217	0.00323693
349	TraesCS1A02G215100	-0.819515	-2.89611	0.00377823	0.0223196
350	TraesCS1A02G215400	0.462447	3.41507	0.000637657	0.00532443
351	TraesCS1A02G215600	-0.623128	-4.0959	4.20539e-05	0.000589545
352	TraesCS1A02G215800	-0.648897	-4.87818	1.0707e-06	3.45711e-05
353	TraesCS1A02G217100	-1.85756	-4.8207	1.43054e-06	4.29021e-05
354	TraesCS1A02G218000	0.707488	4.44475	8.79929e-06	0.000171444
355	TraesCS1A02G218100	-1.58341	-5.03796	4.70512e-07	1.87457e-05
356	TraesCS1A02G218200	0.643869	3.35031	0.000807224	0.00643734
357	TraesCS1A02G218400	-1.69236	-5.99709	2.00888e-09	3.08989e-07
358	TraesCS1A02G218600	-2.01069	-6.84048	7.89263e-12	4.07293e-09
359	TraesCS1A02G219200	-0.692447	-2.94048	0.00327703	0.0199215
360	TraesCS1A02G221100	0.500624	3.65861	0.00025359	0.00252205
361	TraesCS1A02G221200	-0.781808	-4.42732	9.54132e-06	0.00018256
362	TraesCS1A02G221400	-1.47862	-3.98277	6.81175e-05	0.000874131
363	TraesCS1A02G221700	-0.976357	-5.49749	3.85236e-08	2.86174e-06
364	TraesCS1A02G221900	-0.830333	-3.68094	0.000232371	0.00235342
365	TraesCS1A02G221900.4	-1.16379	-7.55848	4.07796e-14	5.00906e-11
366	TraesCS1A02G222200	0.420272	2.56473	0.0103257	0.0491092
367	TraesCS1A02G222700	1.13131	3.50549	0.000455769	0.00406214
368	TraesCS1A02G224700	0.648104	4.74175	2.11882e-06	5.79081e-05
369	TraesCS1A02G225100	0.487745	2.67566	0.00745816	0.0382011
370	TraesCS1A02G225300	3.13404	4.11734	3.83262e-05	0.000547946
371	TraesCS1A02G227000	-0.361997	-2.73073	0.00631943	0.0335662
372	TraesCS1A02G227600	0.609446	4.55095	5.34037e-06	0.000116932
373	TraesCS1A02G228100	-1.31467	-4.53978	5.63134e-06	0.000121623
374	TraesCS1A02G229300	-2.50785	-5.23781	1.62497e-07	8.51145e-06
375	TraesCS1A02G229800	0.641227	3.28593	0.00101647	0.00775434
376	TraesCS1A02G231100	0.607342	4.5752	4.75772e-06	0.00010661
377	TraesCS1A02G232500	-2.62859	-4.90054	9.55736e-07	3.18132e-05
378	TraesCS1A02G233500	0.56025	3.29234	0.000993576	0.00760761
379	TraesCS1A02G235000	-1.21584	-3.84581	0.000120152	0.00138131
380	TraesCS1A02G235200	-1.82025	-5.19576	2.03888e-07	1.01088e-05
381	TraesCS1A02G235300	-1.50833	-4.63936	3.49498e-06	8.39903e-05
382	TraesCS1A02G235800	-2.59514	-4.90439	9.37179e-07	3.12969e-05
383	TraesCS1A02G237800	0.524389	2.70259	0.00688011	0.03591
384	TraesCS1A02G238600	0.547172	2.59963	0.00933246	0.0454156
385	TraesCS1A02G238700	-1.55049	-6.35075	2.14263e-10	5.52797e-08
386	TraesCS1A02G238800	-1.42469	-5.25831	1.45389e-07	7.85675e-06
387	TraesCS1A02G238900	0.676286	4.18812	2.81278e-05	0.000427137
388	TraesCS1A02G239000	0.533579	2.70948	0.00673883	0.03531
389	TraesCS1A02G239400	-1.15146	-3.81549	0.000135911	0.00152195
390	TraesCS1A02G239500	-1.25059	-4.34162	1.41436e-05	0.000247885
391	TraesCS1A02G240200	-0.791656	-5.88965	3.87015e-09	5.05856e-07
392	TraesCS1A02G240300	0.504043	2.72607	0.00640938	0.0339283
393	TraesCS1A02G241000	0.580244	3.6406	0.000272003	0.00267618
394	TraesCS1A02G241100	-2.30602	-5.55558	2.76696e-08	2.23434e-06
395	TraesCS1A02G242600	-0.604507	-4.38363	1.16719e-05	0.000213266
396	TraesCS1A02G242700	-2.3084	-5.02215	5.10972e-07	1.98762e-05
397	TraesCS1A02G243000	0.636366	2.61225	0.00899492	0.0441151
398	TraesCS1A02G243200	0.875261	2.65058	0.00803548	0.0404609
399	TraesCS1A02G243400	-2.23125	-4.58737	4.48855e-06	0.00010202
400	TraesCS1A02G243700	0.464489	3.13606	0.00171233	0.0118191
401	TraesCS1A02G244900	0.54682	4.09378	4.24404e-05	0.000594353
402	TraesCS1A02G246200	0.730482	4.27556	1.9066e-05	0.000313848
403	TraesCS1A02G246400	-1.11556	-4.63879	3.50452e-06	8.41039e-05
404	TraesCS1A02G246500	-1.01727	-4.03335	5.49871e-05	0.000733478
405	TraesCS1A02G246600	-0.508382	-2.97386	0.00294076	0.018263
406	TraesCS1A02G246800	0.492159	3.03893	0.00237418	0.0153761
407	TraesCS1A02G247100	0.396373	2.93403	0.0033459	0.0202582
408	TraesCS1A02G247500	0.573871	4.2433	2.20257e-05	0.000352327
409	TraesCS1A02G247800	0.477735	2.64102	0.0082656	0.0413546
410	TraesCS1A02G248000	-2.02973	-4.98117	6.32001e-07	2.33549e-05
411	TraesCS1A02G248700	-1.59063	-5.27103	1.35659e-07	7.46978e-06
412	TraesCS1A02G248800	-0.750304	-3.64976	0.000262491	0.00259724
413	TraesCS1A02G249000	-0.487024	-2.61111	0.00902478	0.0442193
414	TraesCS1A02G249600	0.525135	3.95407	7.68343e-05	0.000962896
415	TraesCS1A02G250000	-1.77908	-6.33119	2.43282e-10	6.09681e-08
416	TraesCS1A02G250100	1.61192	2.8089	0.00497108	0.0277142
417	TraesCS1A02G251900	-1.52235	-4.16632	3.09561e-05	0.000461805
418	TraesCS1A02G252700	0.559008	2.99099	0.00278076	0.0174696
419	TraesCS1A02G253600	-1.91921	-4.22232	2.41802e-05	0.000378664
420	TraesCS1A02G254400	0.758123	3.38245	0.000718421	0.00585608
421	TraesCS1A02G255000	0.452004	2.919	0.00351153	0.0210477
422	TraesCS1A02G255800	0.470922	3.42428	0.000616435	0.00517669
423	TraesCS1A02G255900	-0.58495	-4.40715	1.04739e-05	0.000196406
424	TraesCS1A02G256100	3.38607	2.71624	0.00660287	0.0347459
425	TraesCS1A02G256800	0.657393	4.19059	2.78227e-05	0.000423389
426	TraesCS1A02G257200	-1.69089	-4.80877	1.51864e-06	4.49566e-05
427	TraesCS1A02G257300	-1.17402	-4.73628	2.17672e-06	5.90096e-05
428	TraesCS1A02G257500	-1.60774	-3.27645	0.00105123	0.0079672
429	TraesCS1A02G257700	-2.0325	-5.45573	4.87721e-08	3.41643e-06
430	TraesCS1A02G258000	2.92261	2.58814	0.00964954	0.0466101
431	TraesCS1A02G258300	1.09902	2.67996	0.00736307	0.037813
432	TraesCS1A02G258800	0.700585	4.66315	3.11405e-06	7.69564e-05
433	TraesCS1A02G259000	-0.817646	-4.16787	3.07454e-05	0.000459291
434	TraesCS1A02G259200	-0.779574	-4.48561	7.2704e-06	0.000148179
435	TraesCS1A02G259600	-0.493305	-3.55397	0.000379455	0.00349787
436	TraesCS1A02G259700	0.835393	3.36953	0.000752958	0.00608631
437	TraesCS1A02G259900	-1.86994	-4.98869	6.07903e-07	2.27146e-05
438	TraesCS1A02G260500	0.746765	3.33605	0.000849771	0.00670976
439	TraesCS1A02G260700	-0.94608	-5.58643	2.31785e-08	1.95306e-06
440	TraesCS1A02G261100	-2.38443	-3.92874	8.53928e-05	0.00104522
441	TraesCS1A02G261800	-0.713467	-3.64326	0.000269212	0.00265392
442	TraesCS1A02G262300	-0.530193	-3.64978	0.000262461	0.00259724
443	TraesCS1A02G263100	-1.7622	-4.11722	3.83472e-05	0.000548156
444	TraesCS1A02G263300	-0.825271	-4.51871	6.22187e-06	0.000131352
445	TraesCS1A02G263400	0.372707	2.65255	0.00798852	0.0402738
446	TraesCS1A02G263700	-0.860618	-3.96686	7.2827e-05	0.000923167
447	TraesCS1A02G263900	-1.84007	-5.10436	3.3192e-07	1.42737e-05
448	TraesCS1A02G265000	4.21676	2.82556	0.00471984	0.0266232
449	TraesCS1A02G265200	-1.62864	-7.68488	1.53135e-14	2.11985e-11
450	TraesCS1A02G265600	-1.37315	-4.80089	1.57964e-06	4.61978e-05
451	TraesCS1A02G265700	-1.30099	-4.31026	1.63061e-05	0.000277585
452	TraesCS1A02G265900	-1.16192	-3.23415	0.00122004	0.00901234
453	TraesCS1A02G267800	0.533357	2.90167	0.00371175	0.0220204
454	TraesCS1A02G268700	0.48256	2.57776	0.00994421	0.047719
455	TraesCS1A02G268800	-0.896576	-5.69861	1.2079e-08	1.193e-06
456	TraesCS1A02G270300	-1.01585	-4.18632	2.83515e-05	0.000429864
457	TraesCS1A02G270700	-0.841827	-5.57619	2.45846e-08	2.04233e-06
458	TraesCS1A02G271000	-0.912226	-3.0487	0.00229832	0.0149682
459	TraesCS1A02G271400	-2.5809	-3.60073	0.000317326	0.00302452
460	TraesCS1A02G271700	-1.71186	-5.9058	3.50946e-09	4.69602e-07
461	TraesCS1A02G272100	0.931186	5.91315	3.35636e-09	4.60852e-07
462	TraesCS1A02G272300	-1.71816	-4.07615	4.57884e-05	0.000632544
463	TraesCS1A02G273100	-0.537947	-4.05872	4.93419e-05	0.000672841
464	TraesCS1A02G273500	-1.22538	-5.76171	8.3267e-09	8.96302e-07
465	TraesCS1A02G273600	-1.45454	-4.50053	6.77845e-06	0.000140384
466	TraesCS1A02G275200	-0.369868	-2.69034	0.00713784	0.0369326
467	TraesCS1A02G275900	-1.3037	-2.97295	0.0029495	0.0183107
468	TraesCS1A02G276200	-0.660465	-4.60307	4.16318e-06	9.63812e-05
469	TraesCS1A02G276300	-0.756347	-5.26734	1.38416e-07	7.57673e-06
470	TraesCS1A02G277000	0.44999	2.75809	0.00581401	0.0314544
471	TraesCS1A02G277400	-1.26446	-4.8249	1.40076e-06	4.22258e-05
472	TraesCS1A02G278000	0.800663	5.7147	1.099e-08	1.12362e-06
473	TraesCS1A02G279000.4	0.944967	2.82652	0.00470562	0.0265536
474	TraesCS1A02G279100	0.588328	3.94622	7.93941e-05	0.000986892
475	TraesCS1A02G279300	-0.935884	-3.77085	0.000162692	0.00175645
476	TraesCS1A02G279800	-0.928899	-4.59143	4.40212e-06	0.000100448
477	TraesCS1A02G280200	0.935308	2.85124	0.00435487	0.0250022
478	TraesCS1A02G280400	-1.29336	-4.73145	2.22921e-06	5.99296e-05
479	TraesCS1A02G280900	0.991954	2.93458	0.00333998	0.0202336
480	TraesCS1A02G281000	-0.494772	-2.74256	0.00609629	0.0326174
481	TraesCS1A02G281700	0.7366	3.9532	7.71132e-05	0.000965428
482	TraesCS1A02G282600	0.584591	4.32047	1.55698e-05	0.000267559
483	TraesCS1A02G282800	-0.751513	-3.70574	0.000210775	0.00216895
484	TraesCS1A02G283100	-1.73617	-4.48634	7.24578e-06	0.000147781
485	TraesCS1A02G284500	0.772551	2.94571	0.00322215	0.0196563
486	TraesCS1A02G285600	0.657364	2.67075	0.00756818	0.0386375
487	TraesCS1A02G287600.9	3.31399	3.0033	0.00267071	0.0169184
488	TraesCS1A02G288900	0.596233	3.19649	0.00139108	0.010018
489	TraesCS1A02G288900	-3.62861	-3.8191	0.000133939	0.00150549
490	TraesCS1A02G290200	-0.637228	-3.21225	0.001317	0.00958326
491	TraesCS1A02G290400	-2.81431	-4.989	6.06933e-07	2.26954e-05
492	TraesCS1A02G290500	0.465008	3.43436	0.000593944	0.00502654
493	TraesCS1A02G290900	-1.39362	-2.67517	0.00746916	0.038243
494	TraesCS1A02G291800	-1.63174	-4.00174	6.28773e-05	0.000818527
495	TraesCS1A02G295200	0.888598	3.46425	0.000531717	0.0046095
496	TraesCS1A02G295300	-1.3565	-3.86579	0.000110732	0.00129192
497	TraesCS1A02G296300	-1.34838	-3.92625	8.62804e-05	0.00105401
498	TraesCS1A02G297000	-0.384255	-2.62648	0.00862724	0.0427276
499	TraesCS1A02G298600	-2.11027	-4.72123	2.34419e-06	6.21288e-05
500	TraesCS1A02G298700	-0.398374	-2.99444	0.00274947	0.0173117
501	TraesCS1A02G298900	-0.923446	-5.90501	3.5263e-09	4.70748e-07
502	TraesCS1A02G299400	1.10678	2.78764	0.00530942	0.0292139
503	TraesCS1A02G300000	-1.38472	-5.27522	1.32596e-07	7.34214e-06
504	TraesCS1A02G300200	0.498038	3.50554	0.000455689	0.00406214
505	TraesCS1A02G300900	-3.30604	-4.25344	2.10514e-05	0.00033923
506	TraesCS1A02G301100	-1.37693	-2.88266	0.00394338	0.0231042
507	TraesCS1A02G301300	-2.03084	-3.33298	0.000859214	0.00676962
508	TraesCS1A02G301400	0.573526	3.36176	0.000774482	0.00622634
509	TraesCS1A02G301600	-0.558929	-3.78235	0.000155354	0.00169432
510	TraesCS1A02G302300	0.532131	2.93409	0.00334522	0.0202582
511	TraesCS1A02G302700	-0.889776	-2.60427	0.009207	0.0449204
512	TraesCS1A02G303100	-1.39766	-4.18418	2.86203e-05	0.000433108
513	TraesCS1A02G303300	0.427765	3.14401	0.0016665	0.011565
514	TraesCS1A02G304100	1.80059	2.69274	0.00708666	0.036744
515	TraesCS1A02G304200	-1.54017	-3.74867	0.000177774	0.00188998
516	TraesCS1A02G304900	-1.35915	-6.15459	7.52728e-10	1.47189e-07
517	TraesCS1A02G305400	-1.1152	-4.6553	3.23512e-06	7.91825e-05
518	TraesCS1A02G305800	-1.1914	-3.59693	0.000321993	0.0030603
519	TraesCS1A02G307300	-0.431901	-3.26093	0.00111046	0.00834359
520	TraesCS1A02G308000	-0.588449	-3.02647	0.00247428	0.0158934
521	TraesCS1A02G308200	-2.85718	-3.9995	6.34753e-05	0.000825245
522	TraesCS1A02G308500	0.572637	3.0831	0.00204854	0.0136562
523	TraesCS1A02G308700	-1.11988	-5.9437	2.78667e-09	4.01345e-07
524	TraesCS1A02G308800	-0.352096	-2.64659	0.00813083	0.0408255
525	TraesCS1A02G308900	-0.722159	-4.49938	6.81523e-06	0.000140911
526	TraesCS1A02G309200	0.898357	2.87224	0.00407568	0.0237549
527	TraesCS1A02G309600	-0.523577	-3.43099	0.000601393	0.00507825
528	TraesCS1A02G309700	0.543532	3.83948	0.000123293	0.00140832
529	TraesCS1A02G310500	-0.462464	-3.33125	0.000864562	0.00680745
530	TraesCS1A02G310600	-1.09129	-4.0923	4.27115e-05	0.000596941
531	TraesCS1A02G311100	-1.13736	-3.60043	0.000317696	0.00302738
532	TraesCS1A02G311700	-3.20467	-4.50939	6.50154e-06	0.000136038
533	TraesCS1A02G312300	-1.18416	-3.44006	0.000581588	0.00494067
534	TraesCS1A02G312400	-1.70776	-3.68473	0.000228948	0.00232496
535	TraesCS1A02G312500	0.947994	2.64044	0.00827982	0.0414067
536	TraesCS1A02G312700	-1.4578	-4.72187	2.33691e-06	6.20219e-05
537	TraesCS1A02G312700	-1.28687	-9.21151	3.21571e-20	3.50556e-16
538	TraesCS1A02G312900	-3.06741	-3.39104	0.000696286	0.00571034
539	TraesCS1A02G313300	0.927189	3.70921	0.000207906	0.00214525
540	TraesCS1A02G313300	0.708666	2.81035	0.00494869	0.0276099
541	TraesCS1A02G313900	-0.926559	-3.67964	0.000233561	0.00236383
542	TraesCS1A02G314100	0.87349	3.0638	0.00218545	0.0143694
543	TraesCS1A02G314300	-1.12298	-5.11841	3.08121e-07	1.35409e-05
544	TraesCS1A02G315900	0.57758	3.5603	0.000370434	0.0034295
545	TraesCS1A02G319000	0.642382	3.51869	0.000433678	0.00390677
546	TraesCS1A02G319100	0.444253	2.70857	0.00675744	0.0353948
547	TraesCS1A02G319300	0.701897	3.67513	0.000237727	0.00239903
548	TraesCS1A02G319400	0.897836	2.69725	0.00699147	0.0363521
549	TraesCS1A02G319600	0.686697	2.57261	0.0100935	0.0482599
550	TraesCS1A02G320500	0.400754	2.92755	0.00341644	0.0205939
551	TraesCS1A02G321900	-0.352715	-2.66089	0.00779352	0.0395301
552	TraesCS1A02G322300	0.441154	3.25766	0.00112334	0.0084263
553	TraesCS1A02G322600	1.00386	3.42062	0.00062479	0.00523425
554	TraesCS1A02G322900	-1.50495	-4.36306	1.28258e-05	0.000228508
555	TraesCS1A02G323000	-1.31935	-7.7849	6.97708e-15	1.14807e-11
556	TraesCS1A02G323400	-0.745603	-3.79157	0.000149699	0.00164406
557	TraesCS1A02G323500	0.822701	2.87685	0.00401664	0.0234628
558	TraesCS1A02G323500	0.822701	2.87685	0.00401664	0.0234628
559	TraesCS1A02G323600	1.22075	2.78734	0.00531435	0.0292391
560	TraesCS1A02G323900	0.387287	2.69832	0.00696896	0.0362609
561	TraesCS1A02G324600	0.570432	2.82181	0.00477532	0.0268684
562	TraesCS1A02G325800	-0.974871	-3.61373	0.000301819	0.00290593
563	TraesCS1A02G327100	0.462987	2.73242	0.00628705	0.0334268
564	TraesCS1A02G328800	-0.939775	-2.55841	0.0105153	0.049783
565	TraesCS1A02G329500	-1.90135	-4.5845	4.55075e-06	0.000103004
566	TraesCS1A02G330500.4	-0.448811	-3.30405	0.000952988	0.00736082
567	TraesCS1A02G332000	-1.64647	-6.10673	1.01695e-09	1.82489e-07
568	TraesCS1A02G332200	1.32775	3.35526	0.000792896	0.00634397
569	TraesCS1A02G332800	-2.15052	-3.17689	0.00148864	0.0105781
570	TraesCS1A02G333600	0.830111	3.5344	0.000408695	0.00372209
571	TraesCS1A02G333800	-0.518477	-3.06708	0.00216158	0.0142457
572	TraesCS1A02G334100	-0.721344	-4.99446	5.89995e-07	2.22012e-05
573	TraesCS1A02G336000	-0.543871	-3.93692	8.25346e-05	0.00101824
574	TraesCS1A02G336100	-1.5345	-5.96871	2.39135e-09	3.55284e-07
575	TraesCS1A02G337900	-1.23329	-4.26383	2.00956e-05	0.000326909
576	TraesCS1A02G339200	-1.74469	-4.46111	8.15352e-06	0.000161461
577	TraesCS1A02G339300	0.897531	2.85596	0.00429072	0.0247142
578	TraesCS1A02G339500	0.556297	3.39705	0.000681176	0.00561097
579	TraesCS1A02G339800	0.462441	3.36367	0.000769148	0.00618973
580	TraesCS1A02G340100	0.872208	3.1244	0.00178171	0.0121985
581	TraesCS1A02G340500	0.471473	2.58956	0.00960974	0.046472
582	TraesCS1A02G341200	-1.72496	-6.19675	5.76407e-10	1.19688e-07
583	TraesCS1A02G341300	1.09885	6.92683	4.30375e-12	2.45317e-09
584	TraesCS1A02G342000	-2.1366	-4.49961	6.80783e-06	0.000140825
585	TraesCS1A02G342500	-1.49269	-3.0939	0.00197544	0.0132595
586	TraesCS1A02G342600	-1.11666	-3.91712	8.96134e-05	0.00108569
587	TraesCS1A02G342800	-3.11592	-4.73116	2.23239e-06	5.99781e-05
588	TraesCS1A02G342900	-1.06546	-3.83197	0.000127119	0.0014437
589	TraesCS1A02G342900	-0.720038	-3.20128	0.00136817	0.00988319
590	TraesCS1A02G343300	-1.186	-4.10248	4.08737e-05	0.000576056
591	TraesCS1A02G343400	2.29271	2.97423	0.00293725	0.0182451
592	TraesCS1A02G343700	0.794041	2.70907	0.00674729	0.0353522
593	TraesCS1A02G344000	-0.377365	-2.58188	0.0098264	0.0472821
594	TraesCS1A02G346200	1.99322	2.79984	0.00511281	0.0283449
595	TraesCS1A02G346600	0.57425	4.26966	1.95768e-05	0.000320501
596	TraesCS1A02G347000	-1.7247	-4.0695	4.71147e-05	0.00064789
597	TraesCS1A02G347200	-1.60917	-5.32931	9.85891e-08	5.84902e-06
598	TraesCS1A02G347700	4.60015	5.16138	2.45134e-07	1.1529e-05
599	TraesCS1A02G348500	-0.844017	-6.09223	1.11349e-09	1.94991e-07
600	TraesCS1A02G348800	-1.47936	-5.46727	4.57017e-08	3.26162e-06
601	TraesCS1A02G348900	0.605916	2.75064	0.00594792	0.0320259
602	TraesCS1A02G349600	0.516544	2.79553	0.0051814	0.028645
603	TraesCS1A02G349900	-1.07479	-3.85455	0.000115944	0.00134347
604	TraesCS1A02G350000	2.51905	3.09659	0.00195759	0.013165
605	TraesCS1A02G350400	-1.78008	-5.44284	5.24375e-08	3.60088e-06
606	TraesCS1A02G350600	-0.432977	-2.89518	0.00378944	0.0223767
607	TraesCS1A02G350800	0.840837	2.66166	0.00777571	0.0394558
608	TraesCS1A02G350900	-2.43474	-3.67252	0.000240167	0.00241666
609	TraesCS1A02G351000	-0.922523	-3.00949	0.00261689	0.0166462
610	TraesCS1A02G351300	-0.799042	-3.88373	0.000102864	0.00121623
611	TraesCS1A02G351600	-1.76527	-5.58182	2.38016e-08	1.99209e-06
612	TraesCS1A02G352000	-0.838372	-3.43114	0.000601057	0.00507639
613	TraesCS1A02G353200	1.22022	2.97953	0.00288689	0.0180002
614	TraesCS1A02G353300	0.773741	4.70697	2.5143e-06	6.55053e-05
615	TraesCS1A02G353700	1.58562	3.54864	0.000387224	0.003557
616	TraesCS1A02G353900	-0.844906	-2.70159	0.00690094	0.0359951
617	TraesCS1A02G354000	-1.69482	-3.76128	0.000169044	0.00181151
618	TraesCS1A02G354200	-1.66474	-3.59483	0.000324598	0.00307734
619	TraesCS1A02G355300	-1.58857	-4.11417	3.88571e-05	0.000553723
620	TraesCS1A02G357400	0.992599	2.69018	0.00714142	0.0369467
621	TraesCS1A02G357500	0.57715	3.21688	0.00129591	0.00946672
622	TraesCS1A02G357500	0.873067	2.94507	0.00322877	0.0196857
623	TraesCS1A02G358100	-1.1217	-2.85809	0.00426203	0.0245831
624	TraesCS1A02G358400	-1.00759	-3.39142	0.00069531	0.00570449
625	TraesCS1A02G358700	0.797625	3.27818	0.00104478	0.0079315
626	TraesCS1A02G359100	-1.39052	-4.63735	3.529e-06	8.46212e-05
627	TraesCS1A02G359700	-1.14928	-2.86083	0.00422535	0.0244151
628	TraesCS1A02G361000	-0.563161	-3.27237	0.0010665	0.00805913
629	TraesCS1A02G361100	-1.10902	-3.68292	0.000230582	0.00233826
630	TraesCS1A02G362100	-1.17901	-5.26725	1.38484e-07	7.57673e-06
631	TraesCS1A02G362700	0.752716	4.21617	2.48487e-05	0.000386703
632	TraesCS1A02G363800	-0.746459	-4.44743	8.69019e-06	0.000169738
633	TraesCS1A02G363800	-0.694739	-3.41936	0.000627681	0.00525544
634	TraesCS1A02G364700	-1.34143	-4.86887	1.12239e-06	3.58026e-05
635	TraesCS1A02G364800	-0.462445	-3.37087	0.000749307	0.00606476
636	TraesCS1A02G364800.4	-0.857689	-2.8615	0.00421642	0.0243716
637	TraesCS1A02G365800	-0.399067	-2.85059	0.0043638	0.0250409
638	TraesCS1A02G365900	-0.840625	-2.81434	0.00488775	0.0273581
639	TraesCS1A02G366800	0.79199	4.29357	1.75826e-05	0.000293753
640	TraesCS1A02G366900	-1.27097	-3.54688	0.000389823	0.0035756
641	TraesCS1A02G367000	-2.05932	-5.7424	9.33426e-09	9.76079e-07
642	TraesCS1A02G367100	-2.30114	-4.7062	2.52376e-06	6.56621e-05
643	TraesCS1A02G367200	-2.16687	-4.89146	1.00089e-06	3.28277e-05
644	TraesCS1A02G368400	-2.03507	-2.65341	0.00796834	0.0402086
645	TraesCS1A02G369600	1.25409	3.62671	0.000287056	0.00279246
646	TraesCS1A02G370400	-2.76661	-9.40713	5.09891e-21	8.89363e-17
647	TraesCS1A02G370600	-3.16424	-4.88884	1.01429e-06	3.31618e-05
648	TraesCS1A02G370700	-3.13236	-5.34324	9.12972e-08	5.53053e-06
649	TraesCS1A02G372300	-1.28017	-3.38958	0.000699993	0.00573481
650	TraesCS1A02G372400	-3.245	-2.74704	0.00601357	0.0322778
651	TraesCS1A02G372400	-0.439174	-3.06095	0.00220639	0.0144787
652	TraesCS1A02G373000	-0.961258	-4.85384	1.21092e-06	3.77164e-05
653	TraesCS1A02G373200	-1.43014	-4.37889	1.19284e-05	0.000216727
654	TraesCS1A02G374700	-1.85817	-5.05178	4.37701e-07	1.76888e-05
655	TraesCS1A02G375800	-0.536661	-3.72777	0.000193182	0.00202373
656	TraesCS1A02G376400	0.555279	3.74294	0.000181877	0.00192706
657	TraesCS1A02G377400	-1.34593	-5.45977	4.76762e-08	3.36387e-06
658	TraesCS1A02G377900	-1.93427	-4.35277	1.34429e-05	0.000237322
659	TraesCS1A02G378000	-0.395702	-2.55691	0.0105607	0.0499489
660	TraesCS1A02G378500	-2.36325	-6.55726	5.48051e-11	1.92726e-08
661	TraesCS1A02G379700	-2.12098	-5.48192	4.20739e-08	3.06031e-06
662	TraesCS1A02G380900	-0.778176	-4.8336	1.34089e-06	4.07211e-05
663	TraesCS1A02G381400	-2.39294	-2.89245	0.00382249	0.0225322
664	TraesCS1A02G381500	-0.595553	-3.74139	0.000183004	0.00193759
665	TraesCS1A02G382200	-1.50485	-3.75802	0.000171262	0.00183151
666	TraesCS1A02G382900	0.513322	2.75153	0.00593181	0.0319589
667	TraesCS1A02G383400	-2.79825	-3.6403	0.000272318	0.0026786
668	TraesCS1A02G383500	-0.701451	-5.27822	1.30442e-07	7.25046e-06
669	TraesCS1A02G383700	-0.848371	-3.64385	0.000268588	0.00264886
670	TraesCS1A02G384300	-1.2135	-5.15786	2.49787e-07	1.16555e-05
671	TraesCS1A02G385600	1.32912	2.74861	0.00598481	0.0321727
672	TraesCS1A02G386300	-0.419591	-2.90931	0.00362224	0.02159
673	TraesCS1A02G386500	-1.45563	-3.49269	0.000478178	0.00422575
674	TraesCS1A02G386700	0.862075	3.72238	0.000197357	0.00205636
675	TraesCS1A02G387400	0.512364	3.11267	0.00185401	0.0126074
676	TraesCS1A02G387900	0.37103	2.58078	0.00985779	0.0474034
677	TraesCS1A02G388400	0.562317	3.52261	0.000427319	0.00386226
678	TraesCS1A02G390200	-1.0032	-6.3256	2.52255e-10	6.26765e-08
679	TraesCS1A02G390500	-0.843298	-3.97913	6.91693e-05	0.000885025
680	TraesCS1A02G391100	-2.2124	-4.34231	1.40993e-05	0.000247158
681	TraesCS1A02G391900	0.390941	2.63678	0.00836964	0.0417565
682	TraesCS1A02G392200	-1.73964	-4.93318	8.09017e-07	2.80538e-05
683	TraesCS1A02G392300	-0.639048	-3.19145	0.0014156	0.0101551
684	TraesCS1A02G394100	-1.27225	-2.59359	0.00949787	0.0460228
685	TraesCS1A02G394200	-0.969743	-3.03967	0.0023684	0.0153435
686	TraesCS1A02G394400	-1.24731	-4.23182	2.31812e-05	0.000366907
687	TraesCS1A02G394900	-1.82018	-3.23479	0.00121732	0.00899614
688	TraesCS1A02G396700	0.639809	4.75131	2.02105e-06	5.58663e-05
689	TraesCS1A02G396800	0.384819	2.87289	0.0040673	0.0237108
690	TraesCS1A02G396900	-1.68529	-5.67818	1.36137e-08	1.29614e-06
691	TraesCS1A02G397200	-1.42445	-3.82046	0.000133202	0.00150029
692	TraesCS1A02G397500	-0.413282	-2.80795	0.00498573	0.027771
693	TraesCS1A02G400500	1.10568	4.70777	2.50445e-06	6.53352e-05
694	TraesCS1A02G401800	-1.96434	-4.22019	2.44091e-05	0.000381838
695	TraesCS1A02G402400	-0.857577	-4.18661	2.83155e-05	0.000429465
696	TraesCS1A02G402500	-1.01235	-4.87908	1.06582e-06	3.44518e-05
697	TraesCS1A02G402600	-2.37611	-4.38626	1.15319e-05	0.00021115
698	TraesCS1A02G403000	0.639173	3.57533	0.000349781	0.00327129
699	TraesCS1A02G403400	-0.432664	-3.24354	0.00118056	0.00877355
700	TraesCS1A02G403800	0.958396	2.93397	0.0033466	0.0202606
701	TraesCS1A02G404200	-1.49372	-4.37396	1.22013e-05	0.000219898
702	TraesCS1A02G404600	1.21645	2.68993	0.00714669	0.0369618
703	TraesCS1A02G406500	1.17766	3.2735	0.00106226	0.00803266
704	TraesCS1A02G408300	0.736043	2.68669	0.00721646	0.0372421
705	TraesCS1A02G409900	0.570075	2.69246	0.00709279	0.0367671
706	TraesCS1A02G410300	0.507382	2.98722	0.00281524	0.0176455
707	TraesCS1A02G410400	-2.09498	-5.07011	3.97586e-07	1.63943e-05
708	TraesCS1A02G410500	-1.01108	-3.00743	0.00263468	0.0167424
709	TraesCS1A02G410700	-1.4542	-3.07928	0.002075	0.0138013
710	TraesCS1A02G411300	-1.34894	-2.83896	0.00452609	0.0257687
711	TraesCS1A02G411800	-3.26066	-3.87236	0.000107788	0.00126382
712	TraesCS1A02G413400	-1.58487	-5.71555	1.0935e-08	1.11931e-06
713	TraesCS1A02G413600	1.00804	3.60347	0.000313996	0.00299769
714	TraesCS1A02G414000	-1.75257	-4.80555	1.54329e-06	4.54855e-05
715	TraesCS1A02G414100	-2.1189	-2.93868	0.00329613	0.0200125
716	TraesCS1A02G414300	-1.74086	-2.91177	0.00359383	0.0214658
717	TraesCS1A02G414600	-1.87141	-5.69672	1.22135e-08	1.19785e-06
718	TraesCS1A02G414700	-1.73598	-6.59683	4.20056e-11	1.55887e-08
719	TraesCS1A02G414800	-2.75848	-3.7537	0.000174242	0.00185836
720	TraesCS1A02G416100	-1.80477	-4.29397	1.75508e-05	0.000293348
721	TraesCS1A02G417700	-0.810179	-2.7938	0.00520924	0.0287697
722	TraesCS1A02G417800	-1.50385	-5.52517	3.29159e-08	2.55427e-06
723	TraesCS1A02G419600	0.732195	4.05432	5.02796e-05	0.000683011
724	TraesCS1A02G420500	-0.546718	-3.96032	7.48505e-05	0.000943284
725	TraesCS1A02G420900	0.498184	3.22654	0.00125297	0.00921043
726	TraesCS1A02G421100	-2.37722	-4.82477	1.40166e-06	4.22258e-05
727	TraesCS1A02G421800	-2.18365	-3.65316	0.000259029	0.0025694
728	TraesCS1A02G421900	-1.51989	-5.1776	2.24757e-07	1.08354e-05
729	TraesCS1A02G422600	-0.790204	-4.19229	2.76151e-05	0.000420965
730	TraesCS1A02G422700	-1.05364	-4.48376	7.33377e-06	0.000148983
731	TraesCS1A02G422900	-1.0295	-6.39839	1.57026e-10	4.41561e-08
732	TraesCS1A02G423800	-0.860165	-5.18191	2.1962e-07	1.06348e-05
733	TraesCS1A02G424000	-1.71317	-3.16516	0.00154998	0.0109118
734	TraesCS1A02G424100	-1.26547	-4.8565	1.19476e-06	3.73865e-05
735	TraesCS1A02G424200	-0.63047	-3.62535	0.000288565	0.00280308
736	TraesCS1A02G424300	0.850086	4.0643	4.81767e-05	0.000659893
737	TraesCS1A02G424500	-1.62218	-3.20587	0.00134655	0.00975692
738	TraesCS1A02G425300	-2.20408	-3.00387	0.00266567	0.016895
739	TraesCS1A02G425400	-0.843903	-4.58797	4.47577e-06	0.000101809
740	TraesCS1A02G426700	-0.673315	-2.73758	0.00618938	0.032998
741	TraesCS1A02G426800	-1.46382	-4.1969	2.7059e-05	0.00041379
742	TraesCS1A02G426900	0.93202	3.60283	0.00031477	0.00300442
743	TraesCS1A02G427300	-0.810039	-4.05209	5.07616e-05	0.000687845
744	TraesCS1A02G427400	0.791462	3.65133	0.000260882	0.00258426
745	TraesCS1A02G428400	-1.53313	-5.12639	2.95352e-07	1.31828e-05
746	TraesCS1A02G429800	-1.98434	-3.04108	0.00235734	0.0152841
747	TraesCS1A02G430000	-1.65797	-4.04762	5.1742e-05	0.000698741
748	TraesCS1A02G430200	-1.4996	-3.24604	0.00117023	0.00871533
749	TraesCS1A02G431300	-1.14344	-4.30486	1.67089e-05	0.000282732
750	TraesCS1A02G431400	-2.02107	-5.23521	1.64798e-07	8.59531e-06
751	TraesCS1A02G431600	1.32175	2.80584	0.00501853	0.0279141
752	TraesCS1A02G433100	0.836371	3.25475	0.00113491	0.00849684
753	TraesCS1A02G433500	0.466959	3.45327	0.000553827	0.00476227
754	TraesCS1A02G435100	-1.57788	-6.61496	3.7166e-11	1.42788e-08
755	TraesCS1A02G435200	-0.997353	-2.58305	0.00979308	0.0471615
756	TraesCS1A02G435400	-2.10557	-4.47201	7.74861e-06	0.000155312
757	TraesCS1A02G435500	-2.44204	-3.00026	0.00269752	0.0170473
758	TraesCS1A02G439700	0.621908	2.59025	0.00959073	0.0464006
759	TraesCS1A02G439700	2.57555	2.69872	0.00696066	0.0362329
760	TraesCS1A02G441100	-0.631156	-3.22516	0.00125903	0.00925109
761	TraesCS1A02G441600	0.486721	2.88922	0.00386195	0.0227218
762	TraesCS1A02G443900	-0.949941	-5.76446	8.19213e-09	8.84213e-07
763	TraesCS1A02G444900	-0.852205	-4.15954	3.18893e-05	0.000472414
764	TraesCS1A02G445800	0.380425	2.60176	0.00927465	0.0451897
765	TraesCS1A02G446000	0.585803	3.62525	0.000288682	0.00280368
766	TraesCS1B02G000100	0.472753	2.67406	0.00749394	0.0383541
767	TraesCS1B02G000600	0.839786	3.05251	0.00226934	0.0148148
768	TraesCS1B02G001000	0.553208	3.57183	0.000354501	0.00330798
769	TraesCS1B02G001800	-1.02733	-3.40302	0.000666446	0.00551542
770	TraesCS1B02G001900	-0.628973	-2.62637	0.00863004	0.0427366
771	TraesCS1B02G005300	1.02936	3.42803	0.000607976	0.00512341
772	TraesCS1B02G007100	-0.755059	-3.16561	0.0015476	0.010903
773	TraesCS1B02G007400	-0.996174	-3.41477	0.000638348	0.00532838
774	TraesCS1B02G008100	-2.11164	-4.0245	5.70968e-05	0.00075561
775	TraesCS1B02G008200	-0.63992	-4.26273	2.01943e-05	0.000328269
776	TraesCS1B02G008300	-1.56919	-3.11275	0.00185353	0.0126051
777	TraesCS1B02G012100	-0.618538	-4.33696	1.44466e-05	0.000252183
778	TraesCS1B02G019100	-0.571497	-4.21518	2.49578e-05	0.000388192
779	TraesCS1B02G021000	3.17033	2.95351	0.00314187	0.0192663
780	TraesCS1B02G021100	-2.39699	-3.30899	0.000936316	0.00725261
781	TraesCS1B02G024300	0.77705	3.09775	0.00194996	0.0131208
782	TraesCS1B02G030800	0.636066	3.82014	0.000133375	0.00150151
783	TraesCS1B02G031000	-1.03582	-3.9642	7.36438e-05	0.000931615
784	TraesCS1B02G031100	0.446437	2.99489	0.00274542	0.0172924
785	TraesCS1B02G031500	-0.367557	-2.61865	0.0088279	0.0435163
786	TraesCS1B02G031600	-0.447788	-2.88478	0.00391689	0.0229891
787	TraesCS1B02G036900	-1.27061	-4.94978	7.42969e-07	2.63386e-05
788	TraesCS1B02G037100	0.745229	5.57691	2.44824e-08	2.03734e-06
789	TraesCS1B02G038800	-0.558303	-3.66802	0.000244436	0.0024486
790	TraesCS1B02G041400	-1.53288	-3.30392	0.000953423	0.00736337
791	TraesCS1B02G043600	-0.392682	-2.81959	0.00480849	0.0270063
792	TraesCS1B02G044500	0.435953	2.80786	0.00498724	0.0277759
793	TraesCS1B02G044800	-1.37166	-3.9358	8.29193e-05	0.00102154
794	TraesCS1B02G045300	-1.40058	-4.03799	5.39106e-05	0.000721436
795	TraesCS1B02G045400	-1.50322	-3.42867	0.00060654	0.0051132
796	TraesCS1B02G048300	-1.51947	-3.74803	0.000178232	0.0018942
797	TraesCS1B02G048400	-1.62077	-2.97545	0.00292561	0.018187
798	TraesCS1B02G048500	-1.70141	-4.28213	1.85111e-05	0.000306217
799	TraesCS1B02G050200	0.547263	3.4942	0.000475484	0.00420691
800	TraesCS1B02G050700	-1.27264	-5.56935	2.55697e-08	2.10373e-06
801	TraesCS1B02G052500	-1.70177	-2.63447	0.00842689	0.0419881
802	TraesCS1B02G055300	0.834641	4.32255	1.54237e-05	0.000265466
803	TraesCS1B02G055600	-0.904962	-5.62124	1.89587e-08	1.66005e-06
804	TraesCS1B02G056400	0.697845	2.95961	0.00308024	0.0189644
805	TraesCS1B02G056500	0.583068	2.89943	0.00373836	0.0221395
806	TraesCS1B02G056900	-2.55595	-5.67619	1.37729e-08	1.3084e-06
807	TraesCS1B02G058600	-0.541179	-3.07887	0.00207789	0.0138149
808	TraesCS1B02G059300	-0.612397	-2.98908	0.0027982	0.0175576
809	TraesCS1B02G060700	-0.684671	-4.00172	6.28835e-05	0.000818527
810	TraesCS1B02G062200	-1.54767	-4.29313	1.76175e-05	0.000294224
811	TraesCS1B02G062300	-0.956392	-3.49835	0.000468139	0.00415118
812	TraesCS1B02G062400	-1.49383	-4.11586	3.85741e-05	0.000550858
813	TraesCS1B02G063800	-2.09871	-4.61967	3.84342e-06	9.025e-05
814	TraesCS1B02G065700	0.491032	2.58424	0.00975931	0.0470466
815	TraesCS1B02G066400	-0.814213	-3.22795	0.00124679	0.00917307
816	TraesCS1B02G066500	-2.35565	-5.04699	4.48836e-07	1.80551e-05
817	TraesCS1B02G066600	-2.29147	-4.47831	7.52355e-06	0.000152137
818	TraesCS1B02G068000	0.620124	3.71292	0.000204879	0.00211953
819	TraesCS1B02G069200	0.526744	2.68863	0.0071746	0.03707
820	TraesCS1B02G069500	-3.17673	-3.32242	0.000892393	0.0069807
821	TraesCS1B02G069900	-3.25936	-3.93196	8.42565e-05	0.00103392
822	TraesCS1B02G071500	0.730112	2.80345	0.00505584	0.0280862
823	TraesCS1B02G072200	0.836184	3.73836	0.000185228	0.00195548
824	TraesCS1B02G073700	-0.388543	-2.84735	0.00440843	0.0252497
825	TraesCS1B02G074100	-1.94022	-3.45995	0.000540276	0.0046684
826	TraesCS1B02G075200	0.98241	4.90464	9.3597e-07	3.12867e-05
827	TraesCS1B02G076500	0.705152	2.59185	0.0095462	0.0462262
828	TraesCS1B02G077600	-1.02537	-6.04656	1.47975e-09	2.42122e-07
829	TraesCS1B02G080400	-1.5274	-3.84182	0.000122127	0.00139848
830	TraesCS1B02G081600	-1.35897	-3.89079	9.99202e-05	0.0011877
831	TraesCS1B02G082300	0.405452	2.8655	0.00416358	0.0241445
832	TraesCS1B02G083400	-1.32678	-4.23002	2.33674e-05	0.000369251
833	TraesCS1B02G084000	1.03356	2.76965	0.00561173	0.0305496
834	TraesCS1B02G084500	0.545202	3.86482	0.000111172	0.00129618
835	TraesCS1B02G085200	-0.400372	-2.77919	0.00544944	0.0298431
836	TraesCS1B02G086500	-0.501482	-3.31225	0.000925473	0.00718373
837	TraesCS1B02G088000	-0.351959	-2.58197	0.00982388	0.0472768
838	TraesCS1B02G088500	-1.61048	-4.29099	1.77882e-05	0.000296564
839	TraesCS1B02G088900	-1.44322	-5.16598	2.3918e-07	1.13303e-05
840	TraesCS1B02G089000	-1.17043	-4.65975	3.16597e-06	7.78646e-05
841	TraesCS1B02G089100	-1.37424	-4.1955	2.72271e-05	0.000416141
842	TraesCS1B02G089800	-0.778361	-2.82016	0.0048	0.0269725
843	TraesCS1B02G090400	-0.772558	-5.67825	1.36076e-08	1.29614e-06
844	TraesCS1B02G090500	-1.06585	-4.55877	5.14535e-06	0.000113509
845	TraesCS1B02G090600	-1.48876	-6.03763	1.56389e-09	2.51176e-07
846	TraesCS1B02G091500	-0.60299	-4.52857	5.93851e-06	0.000126689
847	TraesCS1B02G091900	-1.22628	-3.93441	8.34018e-05	0.00102546
848	TraesCS1B02G094200	0.956738	3.0513	0.00227851	0.0148613
849	TraesCS1B02G094300	1.00291	4.84193	1.28587e-06	3.94173e-05
850	TraesCS1B02G094500	-2.32173	-6.07106	1.27066e-09	2.14759e-07
851	TraesCS1B02G095600	-0.612622	-4.57384	4.78864e-06	0.000107248
852	TraesCS1B02G096300	-2.28617	-3.76827	0.000164383	0.00177141
853	TraesCS1B02G096600	-2.93907	-3.63667	0.000276182	0.00270661
854	TraesCS1B02G096800	-2.66115	-3.82187	0.000132442	0.00149345
855	TraesCS1B02G097200	-0.890447	-6.65836	2.76898e-11	1.14448e-08
856	TraesCS1B02G097300	-1.57564	-4.3898	1.13454e-05	0.000208568
857	TraesCS1B02G097400	-1.25375	-3.10809	0.00188298	0.0127646
858	TraesCS1B02G097600	0.669342	2.97665	0.0029142	0.0181367
859	TraesCS1B02G097700	-0.699951	-4.70104	2.58837e-06	6.70523e-05
860	TraesCS1B02G098600	-1.24027	-4.30081	1.70172e-05	0.000286504
861	TraesCS1B02G099800	-1.17805	-5.7912	6.98862e-09	7.82393e-07
862	TraesCS1B02G100100	-1.4277	-4.56264	5.0514e-06	0.000112011
863	TraesCS1B02G100600	0.769602	2.88445	0.00392103	0.0230073
864	TraesCS1B02G101500	-1.21426	-5.06201	4.1487e-07	1.69865e-05
865	TraesCS1B02G101800	-1.02733	-6.66671	2.61608e-11	1.10753e-08
866	TraesCS1B02G102700	-0.422102	-2.55817	0.0105224	0.0498055
867	TraesCS1B02G104500	-0.947825	-2.66536	0.00769062	0.0391309
868	TraesCS1B02G104600	-0.345172	-2.58852	0.009639	0.0465768
869	TraesCS1B02G105000	1.3091	4.07014	4.69847e-05	0.000646715
870	TraesCS1B02G105700	0.876052	3.70384	0.000212363	0.0021822
871	TraesCS1B02G107000	4.2564	3.81643	0.000135398	0.00151799
872	TraesCS1B02G107300	-2.37814	-3.25149	0.001148	0.00858049
873	TraesCS1B02G107400	-2.16887	-3.59768	0.000321066	0.0030534
874	TraesCS1B02G107500	-2.33782	-3.43913	0.00058359	0.0049543
875	TraesCS1B02G107600	-1.07242	-3.87818	0.000105239	0.00123943
876	TraesCS1B02G107600	-1.14563	-3.83819	0.000123945	0.00141447
877	TraesCS1B02G107900	-2.14392	-5.35732	8.44639e-08	5.19111e-06
878	TraesCS1B02G108200	-0.550422	-3.50798	0.000451526	0.00403547
879	TraesCS1B02G108400	-2.08692	-4.90157	9.5072e-07	3.16871e-05
880	TraesCS1B02G109400	-1.84398	-4.18298	2.87715e-05	0.000434945
881	TraesCS1B02G109600	-3.0785	-3.94307	8.04436e-05	0.000997238
882	TraesCS1B02G109800	0.691634	3.62613	0.000287706	0.00279723
883	TraesCS1B02G110000	0.986109	3.07958	0.00207293	0.0137886
884	TraesCS1B02G110400	0.660652	4.14547	3.39123e-05	0.000496396
885	TraesCS1B02G110600	-0.63892	-3.8158	0.000135745	0.00152067
886	TraesCS1B02G110800	-0.768771	-4.15593	3.23965e-05	0.000478705
887	TraesCS1B02G111100	0.497795	2.89649	0.00377363	0.0223014
888	TraesCS1B02G111200	-1.42087	-4.37847	1.19517e-05	0.000216924
889	TraesCS1B02G111600	-0.497772	-3.55948	0.000371589	0.00343874
890	TraesCS1B02G112000	1.08606	3.426	0.000612537	0.00515153
891	TraesCS1B02G112200	1.41487	3.00173	0.0026845	0.016986
892	TraesCS1B02G112700	0.762781	4.87857	1.06859e-06	3.45285e-05
893	TraesCS1B02G113500	-2.58232	-4.74598	2.075e-06	5.6996e-05
894	TraesCS1B02G113600	-3.04004	-3.82874	0.000128801	0.00145976
895	TraesCS1B02G113700	-1.62155	-9.21236	3.19043e-20	3.50556e-16
896	TraesCS1B02G113800	-1.07694	-4.64899	3.33566e-06	8.10549e-05
897	TraesCS1B02G115800	-0.741452	-2.5592	0.0104914	0.0496887
898	TraesCS1B02G117400	-0.875659	-4.78196	1.73598e-06	4.97275e-05
899	TraesCS1B02G117500	-1.29851	-4.68451	2.80628e-06	7.11449e-05
900	TraesCS1B02G119600	-2.22917	-4.37065	1.23875e-05	0.000222464
901	TraesCS1B02G119700	-2.53897	-3.91567	9.01552e-05	0.00109141
902	TraesCS1B02G119800	-2.55119	-3.96306	7.39956e-05	0.000933763
903	TraesCS1B02G119900	-2.21335	-2.966	0.00301704	0.0186504
904	TraesCS1B02G121700	-0.975743	-4.00647	6.16336e-05	0.00080478
905	TraesCS1B02G122300	0.830632	3.67664	0.00023633	0.00238825
906	TraesCS1B02G122800	-1.22346	-2.99323	0.00276038	0.0173565
907	TraesCS1B02G123100	-0.597484	-4.20839	2.572e-05	0.000398272
908	TraesCS1B02G124700	0.784707	4.44089	8.95889e-06	0.000173857
909	TraesCS1B02G126200	0.671938	2.88813	0.00387535	0.0227919
910	TraesCS1B02G126600	-0.507026	-2.98609	0.0028257	0.0176983
911	TraesCS1B02G126700	-0.385465	-2.89816	0.0037536	0.0222041
912	TraesCS1B02G126800	-0.478507	-2.86897	0.00411814	0.023932
913	TraesCS1B02G127300	0.598598	2.85927	0.00424617	0.0245111
914	TraesCS1B02G127900	-0.611057	-4.3294	1.49513e-05	0.000259229
915	TraesCS1B02G128100	-0.541762	-4.03365	5.49182e-05	0.000732783
916	TraesCS1B02G128500	-0.686976	-4.28005	1.8685e-05	0.000308741
917	TraesCS1B02G129000	1.16561	2.67331	0.00751071	0.0384214
918	TraesCS1B02G129000	0.568308	3.74587	0.000179773	0.00190755
919	TraesCS1B02G129800	-2.35971	-4.86603	1.1386e-06	3.61347e-05
920	TraesCS1B02G129900	-0.368031	-2.62686	0.0086176	0.0426936
921	TraesCS1B02G130000	-1.49215	-4.38272	1.17207e-05	0.000214113
922	TraesCS1B02G130800	0.831935	3.66087	0.000251357	0.00250642
923	TraesCS1B02G131400	1.15377	2.56638	0.0102765	0.0489366
924	TraesCS1B02G131600	0.578772	3.30069	0.000964487	0.00742531
925	TraesCS1B02G132100	0.451549	2.79679	0.00516132	0.0285593
926	TraesCS1B02G132700	-0.736113	-3.38881	0.000701977	0.00574567
927	TraesCS1B02G133400	-0.590296	-2.78864	0.00529302	0.0291347
928	TraesCS1B02G133900	1.08532	3.4473	0.000566227	0.00483988
929	TraesCS1B02G134100	1.70657	3.79781	0.000145977	0.00161129
930	TraesCS1B02G134900	0.398218	2.68832	0.00718121	0.0370975
931	TraesCS1B02G135200	3.12812	2.66739	0.00764438	0.0389458
932	TraesCS1B02G135700	-1.10492	-5.55324	2.8043e-08	2.25407e-06
933	TraesCS1B02G135900	0.446373	2.67263	0.00752603	0.0384754
934	TraesCS1B02G136200	0.827457	5.91204	3.37906e-09	4.61176e-07
935	TraesCS1B02G136700	-0.761926	-4.96082	7.01979e-07	2.52767e-05
936	TraesCS1B02G136800	-1.46824	-5.02139	5.12984e-07	1.99384e-05
937	TraesCS1B02G137200	-0.505485	-3.35079	0.000805821	0.00642674
938	TraesCS1B02G138000	0.54309	3.28106	0.00103417	0.00786666
939	TraesCS1B02G138100	-1.11694	-5.42273	5.86947e-08	3.94989e-06
940	TraesCS1B02G138300	-0.541365	-3.88619	0.000101831	0.00120581
941	TraesCS1B02G139000	0.466826	3.43143	0.000600398	0.00507219
942	TraesCS1B02G139200	0.809288	5.00532	5.57704e-07	2.13044e-05
943	TraesCS1B02G139900	-0.51435	-3.62555	0.000288348	0.00280191
944	TraesCS1B02G140200	-0.501484	-3.25065	0.00115142	0.0085995
945	TraesCS1B02G141000	-2.39754	-4.29685	1.73242e-05	0.000290465
946	TraesCS1B02G141100	-1.93975	-9.12548	7.14189e-20	6.92057e-16
947	TraesCS1B02G141200	0.511917	2.97577	0.00292252	0.018173
948	TraesCS1B02G141700	-1.20716	-4.41102	1.02885e-05	0.000193664
949	TraesCS1B02G141700	-1.6899	-4.72492	2.30202e-06	6.14138e-05
950	TraesCS1B02G142000	-1.48762	-6.18621	6.16274e-10	1.26759e-07
951	TraesCS1B02G143000	-0.886293	-3.43256	0.000597902	0.00505464
952	TraesCS1B02G143800	-0.411119	-2.6689	0.00761011	0.038812
953	TraesCS1B02G144300	-0.385539	-2.84014	0.00450944	0.0256957
954	TraesCS1B02G144700	0.428506	2.8977	0.00375914	0.0222263
955	TraesCS1B02G146100	-0.479493	-3.2656	0.00109233	0.00822938
956	TraesCS1B02G146200	0.648263	3.95649	7.60594e-05	0.000955086
957	TraesCS1B02G147900	2.66019	2.99753	0.00272178	0.017172
958	TraesCS1B02G150100	0.632318	4.46588	7.97411e-06	0.000158701
959	TraesCS1B02G150200	0.423669	3.18358	0.00145467	0.0103847
960	TraesCS1B02G150400	0.511545	2.93658	0.00331858	0.0201207
961	TraesCS1B02G151800.4	0.806463	3.46148	0.000537215	0.00464885
962	TraesCS1B02G152700	2.23812	2.74689	0.00601637	0.0322885
963	TraesCS1B02G153000	0.594605	3.44407	0.00057302	0.0048831
964	TraesCS1B02G156600	0.558877	2.61811	0.00884178	0.0435639
965	TraesCS1B02G157000	-1.11426	-5.19218	2.07843e-07	1.02582e-05
966	TraesCS1B02G157200	-0.729656	-3.39346	0.000690156	0.00566967
967	TraesCS1B02G157300	-4.91276	-4.04369	5.26169e-05	0.000708472
968	TraesCS1B02G157700	-1.19361	-3.31909	0.000903118	0.00704614
969	TraesCS1B02G158000	-1.81173	-4.38706	1.14895e-05	0.000210684
970	TraesCS1B02G159400	-0.73786	-5.54699	2.90628e-08	2.32319e-06
971	TraesCS1B02G159600.4	0.719389	4.21622	2.48433e-05	0.000386703
972	TraesCS1B02G159700	0.726016	4.50467	6.64773e-06	0.000138466
973	TraesCS1B02G159900	0.458656	2.94449	0.00323491	0.0197144
974	TraesCS1B02G160500	-0.573722	-2.83195	0.00462648	0.0262179
975	TraesCS1B02G161800	-0.713909	-3.17866	0.00147958	0.0105275
976	TraesCS1B02G162400	-2.29935	-4.76578	1.88128e-06	5.28296e-05
977	TraesCS1B02G162900	0.757279	2.96771	0.0030003	0.0185758
978	TraesCS1B02G164200	-1.81187	-2.74343	0.00608011	0.0325428
979	TraesCS1B02G164800	-1.58717	-3.7834	0.0001547	0.00168856
980	TraesCS1B02G165000	-0.832783	-3.34242	0.000830507	0.00658928
981	TraesCS1B02G165500	0.688819	3.31644	0.000911721	0.00710564
982	TraesCS1B02G166100	-0.513361	-3.47594	0.00050907	0.00444961
983	TraesCS1B02G166500	-0.990248	-2.59812	0.00937348	0.0455669
984	TraesCS1B02G166700	0.384405	2.8845	0.0039204	0.0230051
985	TraesCS1B02G167700	-1.65289	-6.73074	1.68802e-11	7.53035e-09
986	TraesCS1B02G168100	-1.19779	-6.87762	6.08604e-12	3.26256e-09
987	TraesCS1B02G169500	0.902745	4.96506	6.86796e-07	2.48842e-05
988	TraesCS1B02G169900.4	0.924045	2.67638	0.00744221	0.0381437
989	TraesCS1B02G170100	1.36406	2.99794	0.00271814	0.0171541
990	TraesCS1B02G170600	0.370328	2.77914	0.00545029	0.0298459
991	TraesCS1B02G170900	0.42374	3.11825	0.00181927	0.0124147
992	TraesCS1B02G171300	-0.899727	-3.05223	0.00227148	0.0148254
993	TraesCS1B02G171400	-0.624826	-4.66711	3.05462e-06	7.57886e-05
994	TraesCS1B02G172300	0.405009	2.97791	0.00290218	0.0180736
995	TraesCS1B02G173600	-0.49153	-3.35735	0.000786933	0.00631015
996	TraesCS1B02G173700	0.548309	3.0862	0.0020273	0.0135377
997	TraesCS1B02G173900	0.736741	4.40268	1.06924e-05	0.000199251
998	TraesCS1B02G174000	-0.432324	-3.11646	0.00183039	0.0124799
999	TraesCS1B02G174600	-0.818001	-4.47601	7.60504e-06	0.000153316
1000	TraesCS1B02G174600	-0.488972	-3.20641	0.00134405	0.00974361
1001	TraesCS1B02G175400	0.867452	2.81418	0.00489021	0.0273701
1002	TraesCS1B02G175600	-1.17449	-3.39912	0.000676026	0.00557987
1003	TraesCS1B02G179200	0.472615	2.97068	0.00297138	0.0184295
1004	TraesCS1B02G179300	-0.909777	-2.77485	0.0055228	0.0301747
1005	TraesCS1B02G179900	-4.02156	-2.67017	0.00758121	0.0386895
1006	TraesCS1B02G180000	-1.34194	-5.98382	2.17968e-09	3.31171e-07
1007	TraesCS1B02G180400	0.524546	3.65222	0.000259982	0.00257739
1008	TraesCS1B02G180900	-4.03957	-2.86195	0.00421045	0.0243483
1009	TraesCS1B02G181500	-0.548372	-3.38729	0.000705872	0.00577159
1010	TraesCS1B02G182600	-0.481269	-3.28488	0.00102024	0.00778106
1011	TraesCS1B02G182600	-0.851233	-3.82724	0.000129587	0.00146733
1012	TraesCS1B02G182700	-0.823739	-4.15354	3.27372e-05	0.000482189
1013	TraesCS1B02G183100	-1.18228	-3.32496	0.000884324	0.00692864
1014	TraesCS1B02G183500	-1.57132	-6.16812	6.9106e-10	1.37913e-07
1015	TraesCS1B02G184500	-0.754988	-4.19937	2.67662e-05	0.000409959
1016	TraesCS1B02G184500	-0.540964	-3.913	9.11553e-05	0.00110046
1017	TraesCS1B02G185600	-0.878505	-3.69988	0.000215705	0.00220978
1018	TraesCS1B02G186300	0.700351	3.40655	0.000657895	0.00545759
1019	TraesCS1B02G187200	-0.878994	-4.25575	2.08351e-05	0.000336794
1020	TraesCS1B02G187300	-0.776158	-3.37455	0.000739353	0.00600202
1021	TraesCS1B02G188400	-1.03627	-3.51494	0.00043986	0.00395145
1022	TraesCS1B02G188500	1.38288	4.52857	5.93842e-06	0.000126689
1023	TraesCS1B02G189700	0.672901	4.602	4.1846e-06	9.67505e-05
1024	TraesCS1B02G190000	0.712829	4.43293	9.29596e-06	0.000178638
1025	TraesCS1B02G191300	-1.85841	-5.42124	5.9187e-08	3.96423e-06
1026	TraesCS1B02G191600	0.521113	2.8939	0.00380491	0.0224558
1027	TraesCS1B02G191800	0.996393	5.10027	3.39177e-07	1.44787e-05
1028	TraesCS1B02G192300	0.650452	2.70394	0.00685233	0.0357929
1029	TraesCS1B02G192600	-0.534862	-2.74957	0.0059673	0.0321085
1030	TraesCS1B02G193500	-1.47879	-3.17703	0.0014879	0.0105746
1031	TraesCS1B02G194100	-1.85191	-5.37977	7.45802e-08	4.70297e-06
1032	TraesCS1B02G194200	-2.57515	-4.32132	1.55101e-05	0.000266638
1033	TraesCS1B02G194300	-2.49611	-5.45199	4.98084e-08	3.46675e-06
1034	TraesCS1B02G194400	-2.15874	-3.19659	0.00139063	0.010017
1035	TraesCS1B02G194500	-2.41716	-4.39665	1.09936e-05	0.000203739
1036	TraesCS1B02G194600	-2.41794	-5.10054	3.38692e-07	1.44651e-05
1037	TraesCS1B02G194700	-1.63428	-4.02739	5.63988e-05	0.000749089
1038	TraesCS1B02G194800	-1.9165	-3.79639	0.000146817	0.00161853
1039	TraesCS1B02G194900	-1.89033	-6.5576	5.46807e-11	1.92726e-08
1040	TraesCS1B02G195900	-3.01064	-4.62601	3.7277e-06	8.81259e-05
1041	TraesCS1B02G196400	-0.818402	-6.09145	1.11893e-09	1.95156e-07
1042	TraesCS1B02G197000	-1.34436	-3.41198	0.000644935	0.0053715
1043	TraesCS1B02G198000	-0.591296	-4.43859	9.05484e-06	0.000175212
1044	TraesCS1B02G198100	-1.48584	-4.14008	3.47189e-05	0.00050574
1045	TraesCS1B02G198400	-0.480843	-3.59377	0.000325923	0.00308856
1046	TraesCS1B02G198500	0.400025	2.99465	0.00274762	0.0173025
1047	TraesCS1B02G198700	-1.70973	-3.99082	6.58454e-05	0.000850662
1048	TraesCS1B02G198900	-1.32321	-5.34593	8.99543e-08	5.47072e-06
1049	TraesCS1B02G199100	0.502283	3.77047	0.000162944	0.00175894
1050	TraesCS1B02G199300	-0.397779	-2.84131	0.00449288	0.0256248
1051	TraesCS1B02G199400	0.396138	2.96997	0.00297828	0.0184656
1052	TraesCS1B02G199700	0.815336	3.34974	0.000808878	0.00644641
1053	TraesCS1B02G200200	-0.429036	-3.21113	0.00132213	0.00961031
1054	TraesCS1B02G200300	0.545148	3.70761	0.000209226	0.00215582
1055	TraesCS1B02G200700	1.13264	4.31029	1.63037e-05	0.000277585
1056	TraesCS1B02G200900	-0.346303	-2.58649	0.00969576	0.0467946
1057	TraesCS1B02G201100	-1.66532	-4.872	1.10475e-06	3.53722e-05
1058	TraesCS1B02G201800	-1.8609	-3.46885	0.000522696	0.00454757
1059	TraesCS1B02G202100	0.47691	2.67319	0.00751335	0.0384264
1060	TraesCS1B02G202500	0.373065	2.74304	0.00608728	0.0325732
1061	TraesCS1B02G203000	-1.75149	-4.75098	2.02434e-06	5.59217e-05
1062	TraesCS1B02G203100	-1.88432	-5.42272	5.86974e-08	3.94989e-06
1063	TraesCS1B02G204700	-1.43096	-3.387	0.000706623	0.00577556
1064	TraesCS1B02G205400	0.420291	2.89447	0.00379804	0.0224219
1065	TraesCS1B02G205800	-0.438022	-3.09892	0.00194225	0.0130809
1066	TraesCS1B02G206600	0.41623	2.67238	0.00753143	0.0384998
1067	TraesCS1B02G206800	0.807851	3.14759	0.0016462	0.0114469
1068	TraesCS1B02G207100	-0.819416	-2.61834	0.00883583	0.0435476
1069	TraesCS1B02G207700	-0.98713	-5.48173	4.2118e-08	3.06096e-06
1070	TraesCS1B02G208000	-0.59422	-3.80418	0.000142274	0.00157881
1071	TraesCS1B02G208100	0.432338	3.16135	0.00157039	0.0110244
1072	TraesCS1B02G209700	-0.885323	-3.92431	8.698e-05	0.00106078
1073	TraesCS1B02G209900	0.672808	3.52402	0.000425057	0.0038454
1074	TraesCS1B02G210300	-3.28025	-3.15286	0.00161677	0.0112809
1075	TraesCS1B02G210300	-0.480371	-3.4039	0.00066432	0.005502
1076	TraesCS1B02G210300.4	-0.423179	-2.80422	0.00504381	0.0280283
1077	TraesCS1B02G210400	-1.25792	-4.02828	5.61856e-05	0.000746838
1078	TraesCS1B02G210500	-0.581506	-4.29475	1.74891e-05	0.000292809
1079	TraesCS1B02G210700	-1.72011	-3.68301	0.0002305	0.00233773
1080	TraesCS1B02G211100	0.854346	2.78869	0.00529209	0.0291332
1081	TraesCS1B02G211400	0.622822	4.21835	2.461e-05	0.000384291
1082	TraesCS1B02G212400	0.509645	3.38412	0.000714057	0.00582487
1083	TraesCS1B02G212600	0.646818	3.18356	0.00145475	0.0103847
1084	TraesCS1B02G212900	-0.711108	-5.32054	1.03462e-07	6.06797e-06
1085	TraesCS1B02G213400	-1.47973	-5.00922	5.46517e-07	2.09948e-05
1086	TraesCS1B02G213600	0.392025	2.69153	0.00711242	0.0368406
1087	TraesCS1B02G213700	0.69941	4.77908	1.761e-06	5.01563e-05
1088	TraesCS1B02G213900	1.11617	4.20857	2.5699e-05	0.000398074
1089	TraesCS1B02G214700	0.686152	2.82752	0.00469103	0.026495
1090	TraesCS1B02G214800	-2.26693	-3.01882	0.0025376	0.0162284
1091	TraesCS1B02G214900	-0.573246	-2.72375	0.00645448	0.0341215
1092	TraesCS1B02G215200	-0.354194	-2.65737	0.00787536	0.0398479
1093	TraesCS1B02G215700	-1.15073	-4.20273	2.63717e-05	0.00040552
1094	TraesCS1B02G215800	0.587581	4.00964	6.0812e-05	0.00079572
1095	TraesCS1B02G217200	-0.645753	-3.40026	0.000673221	0.00556093
1096	TraesCS1B02G217500	-0.610366	-4.50474	6.64549e-06	0.000138452
1097	TraesCS1B02G217600	-0.581733	-4.37217	1.2302e-05	0.000221301
1098	TraesCS1B02G219000	-0.347556	-2.61789	0.00884757	0.0435812
1099	TraesCS1B02G219800	-1.19703	-3.70417	0.000212084	0.00218011
1100	TraesCS1B02G220200	0.456372	2.6527	0.00798516	0.0402679
1101	TraesCS1B02G220600	-1.07913	-2.8354	0.00457689	0.02599
1102	TraesCS1B02G220700	1.06488	5.29204	1.20961e-07	6.82352e-06
1103	TraesCS1B02G220900	0.703503	3.17051	0.00152172	0.010758
1104	TraesCS1B02G221200	1.15762	2.8172	0.00484446	0.0271524
1105	TraesCS1B02G221400	0.521821	3.12493	0.00177847	0.012183
1106	TraesCS1B02G222400	0.68599	2.59987	0.00932603	0.0453944
1107	TraesCS1B02G224300	-2.06842	-3.88278	0.000103271	0.00121971
1108	TraesCS1B02G225300	-1.33455	-3.93581	8.29152e-05	0.00102154
1109	TraesCS1B02G225900	0.812658	4.47497	7.64233e-06	0.000153961
1110	TraesCS1B02G226000	1.07767	4.16211	3.15324e-05	0.00046824
1111	TraesCS1B02G226100	0.540202	3.14998	0.00163283	0.0113702
1112	TraesCS1B02G226300	0.593917	2.92068	0.00349267	0.0209606
1113	TraesCS1B02G226400	-0.886908	-3.53157	0.000413093	0.0037543
1114	TraesCS1B02G226500	-0.63599	-3.21541	0.0013026	0.00950465
1115	TraesCS1B02G226800	-0.545356	-4.09761	4.17442e-05	0.00058643
1116	TraesCS1B02G227100	-0.536729	-3.97374	7.07516e-05	0.000900513
1117	TraesCS1B02G228600	-0.897359	-2.70281	0.00687568	0.0358934
1118	TraesCS1B02G228900	0.448302	2.90302	0.00369588	0.0219461
1119	TraesCS1B02G229000	-0.580613	-4.29994	1.70845e-05	0.000287253
1120	TraesCS1B02G229100	-0.83498	-4.94842	7.48177e-07	2.64703e-05
1121	TraesCS1B02G229100	-0.836609	-2.93872	0.00329567	0.0200114
1122	TraesCS1B02G229300	-0.407508	-3.03193	0.00242994	0.0156674
1123	TraesCS1B02G230200	-2.0757	-5.26623	1.39252e-07	7.60446e-06
1124	TraesCS1B02G230600	0.526836	2.94416	0.00323834	0.0197303
1125	TraesCS1B02G231400	0.408167	2.97508	0.00292909	0.0182034
1126	TraesCS1B02G231500	-0.810983	-2.92064	0.00349309	0.0209617
1127	TraesCS1B02G231600	0.837065	4.55259	5.29895e-06	0.0001162
1128	TraesCS1B02G231900	-1.33637	-4.58275	4.58907e-06	0.000103603
1129	TraesCS1B02G232000	0.529282	3.09372	0.00197663	0.0132633
1130	TraesCS1B02G232100	-1.73947	-2.96143	0.00306215	0.0188744
1131	TraesCS1B02G234500	-0.990147	-4.84454	1.26904e-06	3.90248e-05
1132	TraesCS1B02G234600	-0.545347	-2.68276	0.00730177	0.0375685
1133	TraesCS1B02G234700	-1.97059	-4.69097	2.71918e-06	6.95026e-05
1134	TraesCS1B02G234900	-1.37611	-5.2331	1.66689e-07	8.67369e-06
1135	TraesCS1B02G235100	-1.01506	-4.94706	7.53408e-07	2.65584e-05
1136	TraesCS1B02G235100	-0.709938	-3.44449	0.000572146	0.00487804
1137	TraesCS1B02G238600	-0.435244	-3.05024	0.0022866	0.014903
1138	TraesCS1B02G238900	0.829902	3.24566	0.00117179	0.00872475
1139	TraesCS1B02G241100	-0.524447	-3.95043	7.80106e-05	0.000974417
1140	TraesCS1B02G242000	0.559229	2.98511	0.0028348	0.0177464
1141	TraesCS1B02G242300	-0.592658	-3.19724	0.0013875	0.00999796
1142	TraesCS1B02G243000	-2.01725	-6.315	2.70166e-10	6.52672e-08
1143	TraesCS1B02G243100	-1.92817	-4.45812	8.26814e-06	0.000163249
1144	TraesCS1B02G244700	-0.587897	-2.91376	0.00357103	0.021353
1145	TraesCS1B02G244800	-2.25842	-3.01114	0.00260268	0.0165777
1146	TraesCS1B02G245700	-1.87879	-4.52943	5.9144e-06	0.000126391
1147	TraesCS1B02G245800	-1.38191	-2.99061	0.00278424	0.0174839
1148	TraesCS1B02G246100	1.3224	2.80161	0.00508489	0.0282188
1149	TraesCS1B02G248400	-1.86157	-5.64202	1.68064e-08	1.5261e-06
1150	TraesCS1B02G248500	-1.79804	-6.88135	5.92864e-12	3.21144e-09
1151	TraesCS1B02G248600	-1.29943	-3.89309	9.89773e-05	0.00117826
1152	TraesCS1B02G249000	-0.464812	-3.20285	0.00136073	0.00983924
1153	TraesCS1B02G249100	-0.796013	-4.43296	9.29462e-06	0.000178638
1154	TraesCS1B02G250100	0.60825	3.77331	0.000161097	0.00174332
1155	TraesCS1B02G250600	-1.63855	-5.89772	3.68555e-09	4.88481e-07
1156	TraesCS1B02G250600	-1.76148	-4.39032	1.13185e-05	0.000208169
1157	TraesCS1B02G250900	-1.24416	-3.38458	0.000712865	0.00581622
1158	TraesCS1B02G251000	0.443456	3.28994	0.0010021	0.00766413
1159	TraesCS1B02G251200	0.570658	2.82829	0.00467977	0.0264448
1160	TraesCS1B02G251300	-0.498962	-3.66407	0.000248237	0.0024815
1161	TraesCS1B02G251600	-1.14307	-3.94302	8.04634e-05	0.000997342
1162	TraesCS1B02G251700	-1.4001	-4.67192	2.98395e-06	7.45867e-05
1163	TraesCS1B02G252300	-0.801655	-3.95054	7.79754e-05	0.000974117
1164	TraesCS1B02G252700	0.428934	2.85841	0.00425767	0.0245644
1165	TraesCS1B02G253000	-2.75676	-5.87816	4.14849e-09	5.27688e-07
1166	TraesCS1B02G253500	0.580869	3.03642	0.00239405	0.0154772
1167	TraesCS1B02G253600	-1.42423	-2.69173	0.00710822	0.0368274
1168	TraesCS1B02G254000	0.734964	3.52155	0.000429032	0.00387373
1169	TraesCS1B02G254100	-0.641058	-4.71628	2.40201e-06	6.32683e-05
1170	TraesCS1B02G254500	0.881007	4.07854	4.53192e-05	0.000626957
1171	TraesCS1B02G254700	0.79605	4.25015	2.13624e-05	0.000343354
1172	TraesCS1B02G254900	-1.95315	-4.77466	1.80009e-06	5.10671e-05
1173	TraesCS1B02G255000	-0.626254	-4.05983	4.91075e-05	0.000670431
1174	TraesCS1B02G255100	0.573896	3.82245	0.000132132	0.00149054
1175	TraesCS1B02G255700	0.569701	2.70294	0.00687284	0.0358828
1176	TraesCS1B02G255800	0.43447	3.27806	0.00104524	0.00793289
1177	TraesCS1B02G255900	0.526067	3.71644	0.000202051	0.0020955
1178	TraesCS1B02G256400	-1.68235	-2.90025	0.00372871	0.0220928
1179	TraesCS1B02G257000	-0.604392	-3.3524	0.000801149	0.0063965
1180	TraesCS1B02G257100	-0.766619	-3.90905	9.26606e-05	0.0011155
1181	TraesCS1B02G257200	-0.654085	-3.63784	0.000274939	0.00269776
1182	TraesCS1B02G257300	-0.464081	-2.84892	0.00438686	0.02515
1183	TraesCS1B02G257400	0.50593	2.88401	0.00392646	0.0230302
1184	TraesCS1B02G257700	0.656406	4.67658	2.91695e-06	7.3269e-05
1185	TraesCS1B02G258400	-1.99287	-4.51823	6.23593e-06	0.000131516
1186	TraesCS1B02G258500	-0.409092	-2.61133	0.00901915	0.0441967
1187	TraesCS1B02G258900	-0.436413	-3.17915	0.00147708	0.0105151
1188	TraesCS1B02G259400	-2.05415	-3.77702	0.000158719	0.00172223
1189	TraesCS1B02G259500	-0.7133	-2.68903	0.00716598	0.037032
1190	TraesCS1B02G260000	0.561486	2.78162	0.00540879	0.0296745
1191	TraesCS1B02G260300	1.67412	2.93581	0.00332673	0.0201659
1192	TraesCS1B02G260500	-2.03128	-4.39947	1.08515e-05	0.00020157
1193	TraesCS1B02G260700	-2.19095	-5.70202	1.18395e-08	1.18274e-06
1194	TraesCS1B02G261700	0.552323	3.83593	0.000125092	0.00142476
1195	TraesCS1B02G262300	-0.979746	-3.24243	0.00118517	0.00879957
1196	TraesCS1B02G263100	-1.74539	-6.05514	1.40298e-09	2.32615e-07
1197	TraesCS1B02G263400	0.486083	3.07464	0.00210758	0.0139732
1198	TraesCS1B02G263900	0.49934	3.13914	0.00169442	0.0117205
1199	TraesCS1B02G264600	-2.05606	-5.29465	1.19243e-07	6.76596e-06
1200	TraesCS1B02G265500	-0.510931	-2.87641	0.00402228	0.0234908
1201	TraesCS1B02G266500	0.667957	4.52919	5.92112e-06	0.000126472
1202	TraesCS1B02G266600	-0.542017	-4.057	4.97064e-05	0.000676806
1203	TraesCS1B02G267700	-1.62541	-4.2316	2.32037e-05	0.00036713
1204	TraesCS1B02G267800	-0.88215	-4.47956	7.47983e-06	0.000151421
1205	TraesCS1B02G267800	-2.42191	-2.68545	0.00724333	0.0373344
1206	TraesCS1B02G268600	-0.736924	-3.33344	0.000857787	0.00676265
1207	TraesCS1B02G269400	0.586186	4.07373	4.62656e-05	0.000638429
1208	TraesCS1B02G269500	-0.83326	-4.3745	1.21714e-05	0.000219586
1209	TraesCS1B02G269600	-0.813384	-5.37945	7.47155e-08	4.7047e-06
1210	TraesCS1B02G269800	-0.712305	-3.22362	0.00126582	0.00929433
1211	TraesCS1B02G269900	-0.514564	-2.85442	0.0043116	0.0248017
1212	TraesCS1B02G270000	0.641469	3.00203	0.00268182	0.016974
1213	TraesCS1B02G270300	-1.82626	-3.44755	0.000565704	0.0048373
1214	TraesCS1B02G271100	0.685115	3.80354	0.000142645	0.00158192
1215	TraesCS1B02G271300	-1.01307	-3.98237	6.82321e-05	0.000875345
1216	TraesCS1B02G271900	-2.36988	-3.6603	0.000251918	0.00251029
1217	TraesCS1B02G273600	0.413605	2.69305	0.00708015	0.0367168
1218	TraesCS1B02G273700	-2.35041	-6.26789	3.65977e-10	8.31179e-08
1219	TraesCS1B02G273900	-0.852596	-6.07692	1.22511e-09	2.09086e-07
1220	TraesCS1B02G274300	-0.657254	-2.87187	0.00408048	0.0237768
1221	TraesCS1B02G274500	-1.46338	-8.21263	2.16387e-16	6.29044e-13
1222	TraesCS1B02G274600	0.612356	4.12509	3.70595e-05	0.000533862
1223	TraesCS1B02G275000	-0.546737	-3.10689	0.00189068	0.0128079
1224	TraesCS1B02G276000	-1.37789	-8.03118	9.65418e-16	2.15885e-12
1225	TraesCS1B02G276500	-1.15096	-4.08727	4.36474e-05	0.000607878
1226	TraesCS1B02G276700	-0.895362	-2.57422	0.0100466	0.0480835
1227	TraesCS1B02G276800	-0.807137	-2.74069	0.00613109	0.0327574
1228	TraesCS1B02G276900	-1.44303	-4.38817	1.14306e-05	0.000209803
1229	TraesCS1B02G277500	0.559156	2.89945	0.00373821	0.0221395
1230	TraesCS1B02G277800	-0.657999	-3.67429	0.00023851	0.00240545
1231	TraesCS1B02G279200	-0.496065	-3.71973	0.000199437	0.00207406
1232	TraesCS1B02G279300	0.521418	3.77394	0.000160692	0.00174003
1233	TraesCS1B02G279600	0.341736	2.56601	0.0102877	0.0489658
1234	TraesCS1B02G279700	0.492124	2.89817	0.0037535	0.0222041
1235	TraesCS1B02G280100	-0.650839	-4.75018	2.03238e-06	5.61169e-05
1236	TraesCS1B02G280600	-0.836172	-4.63149	3.6305e-06	8.63954e-05
1237	TraesCS1B02G281200	-0.851554	-6.37173	1.86908e-10	4.98484e-08
1238	TraesCS1B02G281600	-1.11409	-5.20696	1.91955e-07	9.70547e-06
1239	TraesCS1B02G282100	0.61488	3.9533	7.708e-05	0.000965282
1240	TraesCS1B02G282300	-1.54233	-4.7573	1.96198e-06	5.44751e-05
1241	TraesCS1B02G282600	-1.72181	-4.5101	6.47966e-06	0.000135749
1242	TraesCS1B02G283300	-1.29119	-4.29042	1.78339e-05	0.000297027
1243	TraesCS1B02G283400	-1.58622	-3.91605	9.00133e-05	0.00109
1244	TraesCS1B02G284200	-0.859546	-3.70084	0.000214885	0.00220282
1245	TraesCS1B02G285100	-1.64787	-2.90977	0.00361693	0.0215752
1246	TraesCS1B02G285500	-0.637106	-4.69276	2.6954e-06	6.91583e-05
1247	TraesCS1B02G286300	-0.842758	-2.78247	0.00539473	0.0296067
1248	TraesCS1B02G286900	0.96487	2.95758	0.00310061	0.0190616
1249	TraesCS1B02G287100	0.510025	3.74496	0.000180419	0.00191348
1250	TraesCS1B02G287400	-0.583002	-2.87698	0.00401495	0.0234589
1251	TraesCS1B02G288000	0.608292	3.06202	0.00219851	0.0144411
1252	TraesCS1B02G288300	-0.870508	-3.43712	0.00058794	0.00498201
1253	TraesCS1B02G288800	-1.09542	-5.63123	1.7893e-08	1.59069e-06
1254	TraesCS1B02G289300	-1.12412	-4.71368	2.4328e-06	6.38582e-05
1255	TraesCS1B02G289700	0.509932	2.85322	0.00432789	0.0248774
1256	TraesCS1B02G289900	0.951226	3.20863	0.00133369	0.00968224
1257	TraesCS1B02G290000	-0.551218	-4.13971	3.47742e-05	0.000506462
1258	TraesCS1B02G290800	0.894479	5.27101	1.35672e-07	7.46978e-06
1259	TraesCS1B02G291200	0.704568	3.0193	0.00253363	0.0162101
1260	TraesCS1B02G291500	-0.42383	-3.13722	0.00170558	0.0117827
1261	TraesCS1B02G291700	-0.646124	-3.42478	0.000615293	0.00517009
1262	TraesCS1B02G291700	-0.646124	-3.42478	0.000615293	0.00517009
1263	TraesCS1B02G292200	-2.27609	-5.01492	5.30566e-07	2.04831e-05
1264	TraesCS1B02G292600	1.6979	4.29928	1.71354e-05	0.000287938
1265	TraesCS1B02G293800	0.525158	3.40218	0.000668494	0.00553026
1266	TraesCS1B02G296000	-0.728134	-2.9452	0.00322747	0.0196791
1267	TraesCS1B02G298100	0.732048	2.57943	0.00989635	0.0475521
1268	TraesCS1B02G298500	0.76411	4.48773	7.19848e-06	0.000147105
1269	TraesCS1B02G299300	-0.551247	-2.58978	0.00960362	0.0464501
1270	TraesCS1B02G299500	-0.561829	-3.5104	0.000447441	0.00400717
1271	TraesCS1B02G299600	-0.646481	-3.13856	0.0016978	0.0117421
1272	TraesCS1B02G299700	-2.46696	-4.87263	1.10121e-06	3.53188e-05
1273	TraesCS1B02G299800	0.427161	3.15442	0.00160819	0.0112321
1274	TraesCS1B02G300300	-1.59282	-2.56512	0.010314	0.0490715
1275	TraesCS1B02G301200	-1.0246	-3.42786	0.000608353	0.00512511
1276	TraesCS1B02G301500	0.536436	3.02695	0.00247031	0.0158726
1277	TraesCS1B02G303200	-0.435035	-3.24104	0.00119093	0.00883482
1278	TraesCS1B02G303600	0.877919	2.77766	0.00547525	0.0299544
1279	TraesCS1B02G304500	0.948695	4.40999	1.03375e-05	0.000194293
1280	TraesCS1B02G304600	-1.9493	-4.7557	1.9776e-06	5.4839e-05
1281	TraesCS1B02G305100	-1.15141	-5.16491	2.40559e-07	1.13771e-05
1282	TraesCS1B02G305200	-1.64232	-3.92654	8.61765e-05	0.00105304
1283	TraesCS1B02G307200	-0.789477	-3.55845	0.000373047	0.0034493
1284	TraesCS1B02G307800	-1.59601	-3.65907	0.000253136	0.00251868
1285	TraesCS1B02G308200	-2.06674	-4.72751	2.2729e-06	6.07471e-05
1286	TraesCS1B02G308300	-0.468299	-3.43404	0.000594665	0.00503215
1287	TraesCS1B02G308600	-0.839566	-2.96714	0.00300583	0.0185988
1288	TraesCS1B02G308800	0.567882	2.68883	0.00717024	0.0370518
1289	TraesCS1B02G309200	0.718357	3.40976	0.000650203	0.00540871
1290	TraesCS1B02G309300	0.433063	3.03474	0.0024074	0.0155462
1291	TraesCS1B02G310100	-1.9703	-5.11969	3.06041e-07	1.34867e-05
1292	TraesCS1B02G311200	0.932597	3.61218	0.000303638	0.00292054
1293	TraesCS1B02G311400	-0.735322	-3.98074	6.87004e-05	0.000880446
1294	TraesCS1B02G312100	0.761483	4.86933	1.11976e-06	3.57363e-05
1295	TraesCS1B02G312600	-0.562862	-2.64012	0.00828768	0.0414356
1296	TraesCS1B02G313400	-1.71951	-4.8111	1.50105e-06	4.45719e-05
1297	TraesCS1B02G313700	0.366176	2.61176	0.00900786	0.0441563
1298	TraesCS1B02G314700	-1.4091	-4.43668	9.13573e-06	0.00017623
1299	TraesCS1B02G315700	-1.47864	-4.88498	1.03441e-06	3.3699e-05
1300	TraesCS1B02G316000	-0.543152	-2.90554	0.0036662	0.021804
1301	TraesCS1B02G316100	-0.705446	-4.43765	9.09447e-06	0.000175626
1302	TraesCS1B02G317500	1.36356	2.59691	0.00940677	0.0457033
1303	TraesCS1B02G318000	1.11331	3.42648	0.000611458	0.0051453
1304	TraesCS1B02G318100	-0.379799	-2.65521	0.00792583	0.0400529
1305	TraesCS1B02G318400	-0.412209	-2.95684	0.00310804	0.0190954
1306	TraesCS1B02G319200	0.923181	2.93659	0.00331847	0.0201207
1307	TraesCS1B02G319400	-0.837705	-2.81976	0.00480596	0.0269963
1308	TraesCS1B02G320800	0.507647	3.51049	0.000447289	0.00400622
1309	TraesCS1B02G321700	0.84873	3.07393	0.00211262	0.0139981
1310	TraesCS1B02G321800	-1.27318	-3.68418	0.000229436	0.00232886
1311	TraesCS1B02G324000	-1.20548	-4.85206	1.22187e-06	3.78949e-05
1312	TraesCS1B02G324100	-1.18683	-5.85709	4.71037e-09	5.7454e-07
1313	TraesCS1B02G324300	-0.833626	-5.5552	2.77297e-08	2.23713e-06
1314	TraesCS1B02G325100	0.584973	2.78879	0.00529049	0.0291281
1315	TraesCS1B02G325800	-0.632533	-2.86326	0.00419305	0.0242783
1316	TraesCS1B02G326400	0.749781	3.4324	0.000598274	0.00505729
1317	TraesCS1B02G326600	-1.12827	-5.9168	3.28257e-09	4.54406e-07
1318	TraesCS1B02G327200	-0.744205	-2.93955	0.00328689	0.019973
1319	TraesCS1B02G328900	-2.38382	-2.69837	0.00696791	0.0362576
1320	TraesCS1B02G329100	-2.30923	-3.06452	0.00218022	0.0143393
1321	TraesCS1B02G331700	0.970542	2.69814	0.00697288	0.0362749
1322	TraesCS1B02G333100	0.53099	3.14887	0.00163903	0.0114052
1323	TraesCS1B02G334200	-0.439503	-2.59523	0.00945286	0.0458483
1324	TraesCS1B02G335200	-1.80199	-5.99813	1.99603e-09	3.08098e-07
1325	TraesCS1B02G335300	-1.12637	-4.07133	4.67462e-05	0.000643939
1326	TraesCS1B02G335400	-1.22047	-3.16659	0.00154235	0.0108721
1327	TraesCS1B02G335500	-1.37569	-7.88706	3.09381e-15	5.50642e-12
1328	TraesCS1B02G335600	-1.06278	-3.34078	0.000835445	0.00662178
1329	TraesCS1B02G335700	-1.33971	-3.69415	0.00022062	0.00225188
1330	TraesCS1B02G335800	-1.70614	-4.17616	2.96465e-05	0.000446007
1331	TraesCS1B02G336300	-1.25844	-5.82131	5.83875e-09	6.82578e-07
1332	TraesCS1B02G336400	0.691554	3.53615	0.000405999	0.00370256
1333	TraesCS1B02G336700	0.863491	3.25147	0.00114809	0.00858049
1334	TraesCS1B02G339100	-1.41172	-3.84304	0.000121519	0.00139371
1335	TraesCS1B02G341600	-1.67068	-3.23319	0.00122415	0.00903819
1336	TraesCS1B02G342100	3.01312	2.79709	0.00515644	0.028536
1337	TraesCS1B02G344100	-3.70367	-3.36401	0.0007682	0.00618439
1338	TraesCS1B02G344300	0.59663	2.99473	0.00274684	0.0172989
1339	TraesCS1B02G345700	-1.29603	-6.63361	3.2758e-11	1.29573e-08
1340	TraesCS1B02G346000	0.487561	3.06811	0.00215421	0.0142079
1341	TraesCS1B02G346400	-1.63523	-3.16893	0.00153002	0.0108053
1342	TraesCS1B02G347100	-0.79226	-4.90986	9.11437e-07	3.06664e-05
1343	TraesCS1B02G347400	-0.765582	-4.29469	1.74935e-05	0.000292824
1344	TraesCS1B02G348200	-2.9624	-3.57661	0.000348073	0.00325776
1345	TraesCS1B02G348800	0.764213	3.40477	0.000662208	0.00548763
1346	TraesCS1B02G349300	-0.496618	-3.65455	0.000257632	0.00255787
1347	TraesCS1B02G349500	-1.52903	-4.80227	1.56879e-06	4.6035e-05
1348	TraesCS1B02G350800	-1.36539	-2.82884	0.00467172	0.0264184
1349	TraesCS1B02G351200	-0.980279	-3.66027	0.000251947	0.00251029
1350	TraesCS1B02G351500	-1.93207	-3.46768	0.000524969	0.00456349
1351	TraesCS1B02G354000	1.0201	4.47128	7.77542e-06	0.000155742
1352	TraesCS1B02G354900	-2.47666	-5.19825	2.01175e-07	1.00255e-05
1353	TraesCS1B02G355000	-2.83392	-3.92475	8.68191e-05	0.00105956
1354	TraesCS1B02G355700	-1.2019	-4.27099	1.94611e-05	0.000318961
1355	TraesCS1B02G355900	-2.70249	-4.37022	1.24123e-05	0.000222735
1356	TraesCS1B02G356100	-1.11131	-3.90388	9.46618e-05	0.00113572
1357	TraesCS1B02G356200	-1.48663	-4.66656	3.06279e-06	7.59048e-05
1358	TraesCS1B02G360300	0.661066	2.74731	0.00600862	0.0322572
1359	TraesCS1B02G361200	-1.60471	-4.63158	3.62885e-06	8.63954e-05
1360	TraesCS1B02G361500	-1.53993	-3.13289	0.00173091	0.0119191
1361	TraesCS1B02G363100	-0.959386	-6.01496	1.79932e-09	2.8274e-07
1362	TraesCS1B02G363500	-1.61975	-5.5521	2.82257e-08	2.26666e-06
1363	TraesCS1B02G364500	0.48767	2.95831	0.00309332	0.019025
1364	TraesCS1B02G365100	-2.653	-5.07467	3.88169e-07	1.61357e-05
1365	TraesCS1B02G367200	-0.623118	-3.37359	0.000741938	0.00601908
1366	TraesCS1B02G367900	-1.28284	-4.24438	2.19199e-05	0.000350827
1367	TraesCS1B02G368100	-1.03524	-3.06363	0.0021867	0.0143765
1368	TraesCS1B02G368200	-0.946463	-2.74134	0.00611884	0.032712
1369	TraesCS1B02G368300	-2.24108	-3.96363	7.38178e-05	0.000932724
1370	TraesCS1B02G368500	0.734126	3.98835	6.65345e-05	0.000858237
1371	TraesCS1B02G369000	-0.374657	-2.79908	0.00512482	0.0283948
1372	TraesCS1B02G369300	-2.32186	-2.85104	0.0043577	0.0250153
1373	TraesCS1B02G369400	0.639155	3.22087	0.00127803	0.00936514
1374	TraesCS1B02G370500	-0.636076	-2.58831	0.00964494	0.0465931
1375	TraesCS1B02G370900	-1.35638	-4.36742	1.25726e-05	0.000224962
1376	TraesCS1B02G371100	-1.19216	-3.82617	0.000130151	0.00147238
1377	TraesCS1B02G371600	-0.764167	-3.83203	0.000127088	0.00144354
1378	TraesCS1B02G371800	-1.99827	-3.69134	0.000223077	0.00227276
1379	TraesCS1B02G371900	-1.83477	-6.56672	5.14358e-11	1.85362e-08
1380	TraesCS1B02G372400	-1.62171	-4.54114	5.59511e-06	0.000121051
1381	TraesCS1B02G372600	0.373989	2.62236	0.00873239	0.0431308
1382	TraesCS1B02G374100	0.420487	2.59954	0.0093349	0.0454224
1383	TraesCS1B02G374700	-0.849434	-2.63142	0.00850281	0.0422391
1384	TraesCS1B02G374900	-0.947391	-3.24774	0.00116325	0.00867301
1385	TraesCS1B02G375000	3.49872	3.35552	0.000792149	0.00634032
1386	TraesCS1B02G375300	0.699155	4.04276	5.2826e-05	0.000710301
1387	TraesCS1B02G375400	-1.66795	-4.20594	2.60004e-05	0.00040126
1388	TraesCS1B02G376000	-1.22783	-3.13388	0.00172514	0.0118896
1389	TraesCS1B02G376100	-2.25829	-2.62113	0.00876399	0.0432673
1390	TraesCS1B02G377500	-1.49395	-3.55318	0.000380604	0.00350691
1391	TraesCS1B02G377600	-0.609718	-3.1802	0.00147171	0.0104818
1392	TraesCS1B02G377700	-1.17929	-3.60112	0.000316849	0.00302096
1393	TraesCS1B02G379800	0.685061	3.9302	8.48746e-05	0.00103961
1394	TraesCS1B02G381000	-0.97457	-3.75672	0.000172157	0.0018404
1395	TraesCS1B02G381000	-1.01767	-6.43065	1.27057e-10	3.68131e-08
1396	TraesCS1B02G382100	-0.992409	-5.01322	5.35269e-07	2.06281e-05
1397	TraesCS1B02G382600	-1.12748	-6.17759	6.50875e-10	1.31702e-07
1398	TraesCS1B02G382800	0.918909	4.13928	3.48391e-05	0.000507067
1399	TraesCS1B02G383400	-0.699716	-3.3985	0.000677565	0.00559099
1400	TraesCS1B02G384600	0.879763	3.77854	0.000157752	0.00171414
1401	TraesCS1B02G384900	-2.48536	-5.2451	1.56201e-07	8.25499e-06
1402	TraesCS1B02G385000	-2.11221	-5.07697	3.83496e-07	1.59871e-05
1403	TraesCS1B02G385100	-2.44015	-6.13981	8.26189e-10	1.54952e-07
1404	TraesCS1B02G385200	-2.46635	-4.81962	1.43831e-06	4.30906e-05
1405	TraesCS1B02G385300	-2.42902	-5.02918	4.92578e-07	1.93646e-05
1406	TraesCS1B02G387200	-2.1823	-3.89021	0.000100156	0.00118936
1407	TraesCS1B02G388700	1.41456	3.68558	0.000228184	0.00231882
1408	TraesCS1B02G388700	1.50646	3.36546	0.000764174	0.00615917
1409	TraesCS1B02G388900	0.593205	4.07023	4.69667e-05	0.000646569
1410	TraesCS1B02G389700	-2.88791	-6.07636	1.2294e-09	2.09408e-07
1411	TraesCS1B02G389900	-2.58817	-3.36523	0.000764798	0.00616212
1412	TraesCS1B02G391400	0.364317	2.5833	0.00978611	0.0471315
1413	TraesCS1B02G391800	-0.687741	-3.82137	0.000132712	0.00149592
1414	TraesCS1B02G392200	-0.663815	-2.81918	0.0048146	0.0270304
1415	TraesCS1B02G392400	-0.950988	-3.26704	0.00108678	0.00819744
1416	TraesCS1B02G392400	-0.443358	-3.12822	0.0017587	0.0120684
1417	TraesCS1B02G393200	-1.14935	-4.60461	4.13233e-06	9.58215e-05
1418	TraesCS1B02G393400	-0.500051	-3.5083	0.000450979	0.00403223
1419	TraesCS1B02G394900	-1.74053	-4.11257	3.9128e-05	0.000556825
1420	TraesCS1B02G396800	0.556599	4.16071	3.17263e-05	0.000470472
1421	TraesCS1B02G398700	-1.1709	-4.46612	7.96495e-06	0.000158592
1422	TraesCS1B02G399300	-2.26458	-6.21636	5.08823e-10	1.08496e-07
1423	TraesCS1B02G401300	0.859453	3.29812	0.000973361	0.00748173
1424	TraesCS1B02G401700	-1.47983	-4.26137	2.03173e-05	0.000329962
1425	TraesCS1B02G403900	-2.56298	-4.18282	2.87916e-05	0.000435172
1426	TraesCS1B02G404000	-0.905805	-3.92177	8.79025e-05	0.00106889
1427	TraesCS1B02G406700	-3.75163	-3.67308	0.000239645	0.00241335
1428	TraesCS1B02G408600	0.611825	4.04039	5.33629e-05	0.000716088
1429	TraesCS1B02G409400	-2.24332	-5.45148	4.99535e-08	3.47214e-06
1430	TraesCS1B02G409600	-2.24602	-2.88655	0.00389487	0.0228846
1431	TraesCS1B02G409700	-1.77786	-3.05951	0.00221701	0.0145385
1432	TraesCS1B02G409800	-0.471057	-3.53504	0.000407719	0.00371458
1433	TraesCS1B02G411100	-1.15521	-3.69284	0.000221765	0.0022615
1434	TraesCS1B02G411900	-0.940725	-3.46393	0.000532336	0.00461373
1435	TraesCS1B02G412100	1.90634	2.99927	0.00270624	0.0170938
1436	TraesCS1B02G413000	-1.60678	-2.62741	0.00860367	0.0426523
1437	TraesCS1B02G413900	-1.5258	-3.7506	0.000176413	0.00187761
1438	TraesCS1B02G414800	0.520889	2.60651	0.00914693	0.0446852
1439	TraesCS1B02G416700	0.471668	2.99809	0.0027168	0.0171493
1440	TraesCS1B02G417000	0.50471	2.84118	0.00449476	0.0256322
1441	TraesCS1B02G417200	-0.525447	-3.58325	0.000339343	0.00319284
1442	TraesCS1B02G418400	-0.862045	-4.5171	6.2691e-06	0.00013203
1443	TraesCS1B02G418800	-1.0039	-2.78705	0.00531899	0.0292554
1444	TraesCS1B02G419300	-2.04751	-5.7969	6.75503e-09	7.60145e-07
1445	TraesCS1B02G419800	0.426153	2.94838	0.00319447	0.0195271
1446	TraesCS1B02G421800	-2.71215	-3.59881	0.000319674	0.00304224
1447	TraesCS1B02G422200	0.507278	3.04828	0.00230155	0.0149847
1448	TraesCS1B02G422400	-1.01824	-6.17135	6.77077e-10	1.35761e-07
1449	TraesCS1B02G422600	-0.957331	-2.68291	0.00729836	0.0375559
1450	TraesCS1B02G423200	-1.57539	-2.77171	0.00557634	0.0304127
1451	TraesCS1B02G423400	-2.10578	-3.11339	0.0018495	0.0125856
1452	TraesCS1B02G424700	0.48889	3.05645	0.00223976	0.0146624
1453	TraesCS1B02G424900	0.612092	4.03129	5.54704e-05	0.00073857
1454	TraesCS1B02G425000	0.715177	3.72319	0.000196722	0.00205145
1455	TraesCS1B02G425200	-1.55406	-4.63503	3.56881e-06	8.53647e-05
1456	TraesCS1B02G425500	-2.23782	-4.97957	6.37268e-07	2.34898e-05
1457	TraesCS1B02G429200	0.631762	2.69653	0.00700664	0.0364135
1458	TraesCS1B02G429600	-0.680035	-2.88728	0.00388586	0.0228439
1459	TraesCS1B02G430400	-1.81433	-3.91386	9.08313e-05	0.00109807
1460	TraesCS1B02G430800	-0.342475	-2.56125	0.0104296	0.0494818
1461	TraesCS1B02G431400	-0.983801	-4.47318	7.70662e-06	0.000154684
1462	TraesCS1B02G431500	-1.01202	-5.91148	3.39046e-09	4.62009e-07
1463	TraesCS1B02G431700	-1.77135	-2.88681	0.00389168	0.022872
1464	TraesCS1B02G432000	0.636124	3.9908	6.58497e-05	0.000850662
1465	TraesCS1B02G432400	0.599316	3.30994	0.000933158	0.00723071
1466	TraesCS1B02G432700	0.708436	2.76757	0.00564764	0.0307067
1467	TraesCS1B02G433200	2.18481	2.68576	0.00723644	0.0373121
1468	TraesCS1B02G433300	0.857424	2.79458	0.00519666	0.0287117
1469	TraesCS1B02G433700	-1.53114	-4.3923	1.1216e-05	0.000206756
1470	TraesCS1B02G433800	-0.901627	-5.56278	2.65508e-08	2.16202e-06
1471	TraesCS1B02G434100	1.16818	2.61007	0.0090524	0.0443373
1472	TraesCS1B02G434300	-1.12007	-2.94134	0.00326792	0.0198785
1473	TraesCS1B02G434400	0.996986	4.97269	6.6029e-07	2.41749e-05
1474	TraesCS1B02G436300	-0.492572	-2.69082	0.00712771	0.0368933
1475	TraesCS1B02G436500	-0.912668	-2.81106	0.00493783	0.0275615
1476	TraesCS1B02G436700	1.0783	2.81696	0.00484801	0.0271652
1477	TraesCS1B02G437100	0.959561	3.43486	0.00059287	0.00501891
1478	TraesCS1B02G437500	-1.35286	-4.27681	1.89594e-05	0.000312565
1479	TraesCS1B02G439900	0.599891	4.22331	2.40743e-05	0.000377783
1480	TraesCS1B02G440200	0.666111	2.8948	0.00379395	0.0224018
1481	TraesCS1B02G440300	-1.58544	-4.78087	1.74538e-06	4.9907e-05
1482	TraesCS1B02G440500	-1.07632	-2.86944	0.00411199	0.0239074
1483	TraesCS1B02G441200	-1.91294	-3.46093	0.000538306	0.00465551
1484	TraesCS1B02G442100	-3.00524	-4.73118	2.23218e-06	5.99781e-05
1485	TraesCS1B02G442500	0.974162	4.84527	1.26439e-06	3.88956e-05
1486	TraesCS1B02G444000	-1.35257	-4.04324	5.27185e-05	0.000709293
1487	TraesCS1B02G444700	-1.78603	-4.48508	7.28875e-06	0.000148449
1488	TraesCS1B02G444800	-2.50972	-2.77099	0.00558869	0.0304698
1489	TraesCS1B02G445200	1.03284	4.56552	4.98256e-06	0.0001108
1490	TraesCS1B02G445600	-2.36819	-3.47838	0.000504446	0.00441478
1491	TraesCS1B02G446000	1.36109	3.70402	0.000212211	0.00218116
1492	TraesCS1B02G446400	-1.20981	-5.0697	3.98451e-07	1.64222e-05
1493	TraesCS1B02G447300	-1.17266	-3.24558	0.0011721	0.00872592
1494	TraesCS1B02G447800	-1.73024	-4.25017	2.13611e-05	0.000343354
1495	TraesCS1B02G447900	-1.69458	-5.22079	1.78158e-07	9.16658e-06
1496	TraesCS1B02G449700	0.607007	4.16255	3.14712e-05	0.000467649
1497	TraesCS1B02G450000	-1.15453	-3.52526	0.000423066	0.00383175
1498	TraesCS1B02G451100	1.15071	3.32883	0.000872118	0.00685399
1499	TraesCS1B02G451200	0.972686	3.84323	0.000121427	0.00139303
1500	TraesCS1B02G451500	-0.595855	-4.25702	2.07171e-05	0.000335081
1501	TraesCS1B02G451600	-0.699207	-2.9965	0.00273094	0.0172149
1502	TraesCS1B02G452100	0.444371	2.96185	0.00305799	0.018858
1503	TraesCS1B02G452300	-2.16249	-3.80922	0.000139404	0.00155308
1504	TraesCS1B02G452700	-2.61111	-4.22904	2.3469e-05	0.000370386
1505	TraesCS1B02G453300	-1.21472	-4.66775	3.04513e-06	7.5639e-05
1506	TraesCS1B02G453300	-1.13695	-4.69824	2.6241e-06	6.7765e-05
1507	TraesCS1B02G454000	-1.64288	-2.96864	0.00299119	0.0185326
1508	TraesCS1B02G454100	-1.05697	-2.74206	0.00610551	0.0326587
1509	TraesCS1B02G454200	-0.809567	-3.2188	0.00128729	0.00941672
1510	TraesCS1B02G454400	-1.26435	-5.76854	7.99589e-09	8.68406e-07
1511	TraesCS1B02G454500	-1.45929	-10.9206	9.18761e-28	8.01261e-23
1512	TraesCS1B02G454600	-1.14638	-2.86904	0.00411722	0.0239298
1513	TraesCS1B02G454700	-1.39467	-3.85283	0.000116763	0.00135142
1514	TraesCS1B02G455000	-3.00146	-7.21528	5.38246e-13	4.26736e-10
1515	TraesCS1B02G455400	-1.25598	-2.93506	0.00333486	0.0202096
1516	TraesCS1B02G456200	-1.50477	-2.74421	0.00606566	0.0324884
1517	TraesCS1B02G456400	-1.75627	-4.10445	4.05286e-05	0.00057227
1518	TraesCS1B02G456500	-1.47055	-2.65688	0.00788676	0.0398917
1519	TraesCS1B02G456600	0.708042	2.80223	0.00507499	0.0281746
1520	TraesCS1B02G456900	-1.19525	-3.61476	0.000300632	0.00289715
1521	TraesCS1B02G459500	-0.60277	-2.8955	0.00378555	0.0223582
1522	TraesCS1B02G459700	-2.47193	-3.4377	0.00058668	0.00497714
1523	TraesCS1B02G459800	-0.89954	-4.21802	2.46461e-05	0.000384511
1524	TraesCS1B02G461600	-0.49806	-2.69764	0.00698339	0.0363252
1525	TraesCS1B02G461800	0.846711	3.17183	0.00151483	0.0107206
1526	TraesCS1B02G462300	1.1289	7.03332	2.0168e-12	1.35298e-09
1527	TraesCS1B02G463100	-1.6075	-5.75174	8.83302e-09	9.33741e-07
1528	TraesCS1B02G463400	0.427947	2.56547	0.0103036	0.0490308
1529	TraesCS1B02G464300	-0.5941	-3.10288	0.00191647	0.0129513
1530	TraesCS1B02G464900	-1.44351	-2.76639	0.0056681	0.030808
1531	TraesCS1B02G465000	-0.964489	-3.24813	0.00116168	0.00866353
1532	TraesCS1B02G466100	-1.94904	-5.56561	2.61243e-08	2.13378e-06
1533	TraesCS1B02G466200	-2.34571	-4.96424	6.89702e-07	2.49521e-05
1534	TraesCS1B02G466300	1.60522	3.23563	0.00121373	0.00897568
1535	TraesCS1B02G467000	-1.45321	-3.32189	0.00089411	0.00698837
1536	TraesCS1B02G467300	-2.47993	-2.70433	0.0068443	0.0357574
1537	TraesCS1B02G469400	0.391378	2.83573	0.00457217	0.02597
1538	TraesCS1B02G469500	1.04407	2.75934	0.00579174	0.0313554
1539	TraesCS1B02G469500	-3.02245	-2.74913	0.00597541	0.032135
1540	TraesCS1B02G470900	-1.33406	-2.70703	0.00678879	0.0355249
1541	TraesCS1B02G471300	-1.24329	-6.33281	2.40743e-10	6.05056e-08
1542	TraesCS1B02G473500	0.982048	3.07263	0.00212178	0.0140428
1543	TraesCS1B02G475000	2.88133	2.77073	0.00559306	0.0304822
1544	TraesCS1B02G475700	-1.91456	-3.43226	0.000598564	0.00505925
1545	TraesCS1B02G475800	-0.753216	-4.3234	1.5364e-05	0.000264819
1546	TraesCS1B02G477800	1.54695	2.65887	0.00784034	0.0397121
1547	TraesCS1B02G479400	0.810554	3.24971	0.00115524	0.0086251
1548	TraesCS1B02G479700	-0.870403	-3.07524	0.00210334	0.0139473
1549	TraesCS1B02G480900	0.503283	2.8082	0.004982	0.0277555
1550	TraesCS1B02G481300	-1.77767	-4.03619	5.43258e-05	0.000726101
1551	TraesCS1B02G481400	-1.56207	-3.00301	0.00267321	0.0169293
1552	TraesCS1D02G002500	0.401889	2.88785	0.0038789	0.022808
1553	TraesCS1D02G003700	0.830711	3.58004	0.000343537	0.0032243
1554	TraesCS1D02G004400	-0.515318	-3.73601	0.000186962	0.00196993
1555	TraesCS1D02G004500	-0.629866	-4.73455	2.1954e-06	5.93484e-05
1556	TraesCS1D02G004600	-1.28454	-6.19629	5.78101e-10	1.19755e-07
1557	TraesCS1D02G004700	-1.27421	-3.54201	0.000397098	0.00363164
1558	TraesCS1D02G004900.4	5.67868	5.1647	2.40822e-07	1.13822e-05
1559	TraesCS1D02G005300	1.08129	2.95039	0.00317371	0.0194124
1560	TraesCS1D02G011800	-2.98946	-2.92975	0.00339238	0.0204686
1561	TraesCS1D02G012600	2.46321	3.23763	0.00120526	0.00892289
1562	TraesCS1D02G013000	-1.14117	-3.23293	0.00122529	0.00904357
1563	TraesCS1D02G013100	0.429828	2.68306	0.00729514	0.0375418
1564	TraesCS1D02G013200	-0.480097	-3.53312	0.000410688	0.00373711
1565	TraesCS1D02G013300	0.400985	2.88181	0.00395397	0.0231553
1566	TraesCS1D02G013400	-1.13693	-3.30596	0.000946523	0.00731931
1567	TraesCS1D02G013600	-1.28166	-4.74706	2.06393e-06	5.67816e-05
1568	TraesCS1D02G013700	-1.4877	-7.23217	4.75325e-13	3.91072e-10
1569	TraesCS1D02G014600	0.582394	2.95423	0.00313447	0.0192309
1570	TraesCS1D02G015400	-0.531931	-3.41511	0.000637566	0.00532443
1571	TraesCS1D02G016100	-0.665718	-3.08227	0.0020543	0.0136856
1572	TraesCS1D02G016600	0.540062	3.35272	0.000800206	0.00638956
1573	TraesCS1D02G017500	1.06373	3.35633	0.000789852	0.00632716
1574	TraesCS1D02G019700	1.50108	2.99659	0.00273014	0.0172136
1575	TraesCS1D02G020200	1.81295	2.81745	0.00484061	0.027143
1576	TraesCS1D02G020400	-3.22214	-5.0355	4.76615e-07	1.89109e-05
1577	TraesCS1D02G020500	-1.54049	-3.9339	8.35797e-05	0.00102706
1578	TraesCS1D02G020600	-1.59788	-5.31957	1.04015e-07	6.08811e-06
1579	TraesCS1D02G021600	0.586481	3.00317	0.00267182	0.0169227
1580	TraesCS1D02G021751	-0.753	-5.65977	1.51572e-08	1.40475e-06
1581	TraesCS1D02G022900	-0.603425	-3.27475	0.00105755	0.00800609
1582	TraesCS1D02G023400	0.446871	3.15104	0.00162691	0.0113381
1583	TraesCS1D02G024400	0.557233	3.90002	9.61854e-05	0.00115099
1584	TraesCS1D02G024400	3.059	2.59971	0.00933039	0.0454081
1585	TraesCS1D02G024700	-1.29508	-4.77775	1.77268e-06	5.0456e-05
1586	TraesCS1D02G024800	0.496034	3.3963	0.000683045	0.0056229
1587	TraesCS1D02G025400	-0.54983	-4.0182	5.86456e-05	0.000772123
1588	TraesCS1D02G026200	2.74937	2.8173	0.00484299	0.0271493
1589	TraesCS1D02G029100	1.51809	2.92252	0.00347214	0.0208618
1590	TraesCS1D02G030300	-1.07111	-3.83743	0.000124328	0.00141829
1591	TraesCS1D02G030500	0.636048	2.71005	0.00672732	0.0352681
1592	TraesCS1D02G030600	0.765957	4.28614	1.81801e-05	0.000301599
1593	TraesCS1D02G032200	0.944882	4.17293	3.00702e-05	0.000451036
1594	TraesCS1D02G032600	-0.704808	-5.25829	1.45404e-07	7.85675e-06
1595	TraesCS1D02G034600	-1.44423	-3.2579	0.00112241	0.00842108
1596	TraesCS1D02G036100	-1.37764	-4.51194	6.4236e-06	0.000134828
1597	TraesCS1D02G036500	-1.60794	-4.50812	6.5405e-06	0.000136722
1598	TraesCS1D02G036900	-1.55537	-3.81314	0.00013721	0.00153354
1599	TraesCS1D02G037000	-1.20606	-3.01374	0.00258052	0.0164594
1600	TraesCS1D02G037200	-1.63032	-4.27889	1.87832e-05	0.000309835
1601	TraesCS1D02G037400	0.80975	3.46282	0.000534551	0.00462824
1602	TraesCS1D02G039300	-1.51341	-4.46827	7.88546e-06	0.000157512
1603	TraesCS1D02G039400	-1.949	-3.96357	7.38357e-05	0.000932724
1604	TraesCS1D02G039500	-1.65767	-3.68907	0.00022508	0.00229021
1605	TraesCS1D02G040000	1.19447	2.72008	0.00652661	0.0344172
1606	TraesCS1D02G043200	-0.816666	-3.62427	0.000289778	0.00281299
1607	TraesCS1D02G044300	-2.64276	-4.76543	1.88454e-06	5.28296e-05
1608	TraesCS1D02G046000	-0.662061	-3.21332	0.0013121	0.00955334
1609	TraesCS1D02G046900	-0.697571	-2.80966	0.00495941	0.0276562
1610	TraesCS1D02G047900	-0.740008	-3.66317	0.000249115	0.00248833
1611	TraesCS1D02G048900	-1.63204	-3.95364	7.69715e-05	0.0009642
1612	TraesCS1D02G049000	-1.04852	-2.73362	0.00626414	0.0333274
1613	TraesCS1D02G049100	-1.86403	-3.83895	0.000123563	0.00141085
1614	TraesCS1D02G050000	-2.15854	-5.18602	2.14839e-07	1.04614e-05
1615	TraesCS1D02G051200	0.727	2.56894	0.0102012	0.0486557
1616	TraesCS1D02G052500	-2.14781	-4.55971	5.12233e-06	0.000113123
1617	TraesCS1D02G052800	0.673615	3.51875	0.000433592	0.00390677
1618	TraesCS1D02G052900	0.709058	3.7939	0.000148301	0.00163116
1619	TraesCS1D02G053700	-0.444657	-2.72499	0.0064303	0.0340266
1620	TraesCS1D02G054600	-2.83684	-2.97235	0.00295526	0.0183412
1621	TraesCS1D02G055200	0.668513	3.48715	0.000488206	0.00429897
1622	TraesCS1D02G056100	0.504837	3.03628	0.0023952	0.0154835
1623	TraesCS1D02G057300	-0.693813	-4.92996	8.22483e-07	2.84376e-05
1624	TraesCS1D02G057500	-1.97699	-2.65317	0.00797386	0.0402272
1625	TraesCS1D02G058300	1.13164	4.73921	2.14549e-06	5.84537e-05
1626	TraesCS1D02G058300	1.67451	3.2869	0.00101298	0.00773382
1627	TraesCS1D02G059400	-0.576833	-2.86666	0.00414834	0.0240642
1628	TraesCS1D02G060600	-0.819576	-3.01212	0.00259434	0.0165331
1629	TraesCS1D02G061400	0.695374	2.80386	0.00504941	0.0280558
1630	TraesCS1D02G064200	-1.29335	-3.84077	0.000122649	0.0014028
1631	TraesCS1D02G064500	0.421862	3.02512	0.00248531	0.015949
1632	TraesCS1D02G064700	0.643235	3.35341	0.000798217	0.00637887
1633	TraesCS1D02G066000	-1.44495	-3.99219	6.54667e-05	0.000846592
1634	TraesCS1D02G066800	0.615734	2.96122	0.00306419	0.018885
1635	TraesCS1D02G067200	0.537916	3.95808	7.55539e-05	0.000950127
1636	TraesCS1D02G067900	-0.549845	-4.01831	5.86177e-05	0.000772105
1637	TraesCS1D02G069800	-0.935988	-2.86064	0.00422784	0.0244279
1638	TraesCS1D02G072200	-0.56677	-3.26101	0.00111015	0.00834269
1639	TraesCS1D02G072500	0.720325	3.13499	0.00171861	0.0118521
1640	TraesCS1D02G072600	-1.67151	-5.02989	4.90758e-07	1.934e-05
1641	TraesCS1D02G072700	-0.926994	-4.26137	2.03173e-05	0.000329962
1642	TraesCS1D02G072900	-1.56369	-5.77464	7.71173e-09	8.41737e-07
1643	TraesCS1D02G072900	-1.98236	-3.09052	0.00199806	0.0133773
1644	TraesCS1D02G073000	-1.65355	-7.02407	2.15489e-12	1.43458e-09
1645	TraesCS1D02G073000	-1.75316	-3.92307	8.74281e-05	0.0010646
1646	TraesCS1D02G073100	-1.52805	-3.92337	8.73189e-05	0.00106342
1647	TraesCS1D02G073300	1.47662	3.44956	0.000561504	0.00481129
1648	TraesCS1D02G074000	-2.14841	-3.48799	0.000486662	0.00428797
1649	TraesCS1D02G074400	-0.384989	-2.83903	0.00452509	0.0257647
1650	TraesCS1D02G074500	-0.519385	-3.25851	0.00112	0.00840528
1651	TraesCS1D02G074600	-1.62312	-6.33639	2.35215e-10	5.94591e-08
1652	TraesCS1D02G075500	-0.487802	-3.48243	0.000496887	0.00436068
1653	TraesCS1D02G076200	-1.19667	-5.06864	4.00673e-07	1.6506e-05
1654	TraesCS1D02G077300	-0.933478	-4.20979	2.55611e-05	0.000396163
1655	TraesCS1D02G077900	0.920445	4.59093	4.41268e-06	0.000100663
1656	TraesCS1D02G078000	0.808343	3.45757	0.000545074	0.00470007
1657	TraesCS1D02G078600	-2.41354	-4.69646	2.64708e-06	6.8226e-05
1658	TraesCS1D02G079100	-1.08522	-4.89449	9.85598e-07	3.25094e-05
1659	TraesCS1D02G079600	-0.501816	-3.70696	0.000209761	0.00216014
1660	TraesCS1D02G080400	-2.30953	-3.09664	0.00195729	0.013164
1661	TraesCS1D02G080600	-2.74051	-4.247	2.16652e-05	0.000347452
1662	TraesCS1D02G080800	-2.44567	-3.92786	8.57042e-05	0.00104815
1663	TraesCS1D02G081100	-1.64015	-4.68858	2.75108e-06	7.01125e-05
1664	TraesCS1D02G081200	-1.33722	-4.45335	8.45409e-06	0.000166205
1665	TraesCS1D02G081400	-0.602983	-3.08729	0.00201992	0.0134978
1666	TraesCS1D02G081400	-0.987613	-4.8144	1.47639e-06	4.40159e-05
1667	TraesCS1D02G081700	1.02731	2.7406	0.0061328	0.0327625
1668	TraesCS1D02G082200	-1.04655	-3.68234	0.000231099	0.00234299
1669	TraesCS1D02G082500	-1.04453	-4.31027	1.63056e-05	0.000277585
1670	TraesCS1D02G082900	-3.27038	-3.13138	0.00173984	0.0119682
1671	TraesCS1D02G083100	0.977035	5.0628	4.13135e-07	1.69234e-05
1672	TraesCS1D02G083200	1.01263	3.0347	0.00240772	0.0155472
1673	TraesCS1D02G083700	-1.36329	-4.22542	2.38491e-05	0.000374892
1674	TraesCS1D02G083700	-0.989408	-5.03142	4.86854e-07	1.92209e-05
1675	TraesCS1D02G083900	-1.25068	-4.52835	5.94467e-06	0.000126789
1676	TraesCS1D02G084400	0.913245	2.82025	0.00479858	0.0269663
1677	TraesCS1D02G084700	0.615749	2.75615	0.00584855	0.031606
1678	TraesCS1D02G085800	0.855213	2.95148	0.00316257	0.0193686
1679	TraesCS1D02G085900	-1.00182	-5.14219	2.71556e-07	1.24188e-05
1680	TraesCS1D02G086700	-0.466027	-3.07997	0.00207022	0.0137736
1681	TraesCS1D02G086900	-1.32749	-3.35851	0.000783647	0.00629027
1682	TraesCS1D02G087600	-0.735981	-3.55806	0.000373604	0.00345335
1683	TraesCS1D02G089400	-0.654209	-3.98024	6.88445e-05	0.000882033
1684	TraesCS1D02G089600	-2.14887	-2.93705	0.00331354	0.0201014
1685	TraesCS1D02G089700	-1.25435	-3.01592	0.00256202	0.0163606
1686	TraesCS1D02G089900	-2.29445	-2.94832	0.0031951	0.0195286
1687	TraesCS1D02G090000	-1.21179	-4.47241	7.73445e-06	0.000155135
1688	TraesCS1D02G090000	-1.23047	-3.96322	7.39452e-05	0.000933396
1689	TraesCS1D02G090000.4	-1.17259	-2.83533	0.00457786	0.0259939
1690	TraesCS1D02G090200	-0.564708	-2.69409	0.00705813	0.0366275
1691	TraesCS1D02G090300	-0.415471	-2.61498	0.00892327	0.0438649
1692	TraesCS1D02G090400	-0.668377	-2.99653	0.00273068	0.0172149
1693	TraesCS1D02G090700	1.39141	2.59678	0.00941009	0.0457169
1694	TraesCS1D02G091500	-1.37502	-2.63972	0.00829744	0.041471
1695	TraesCS1D02G091600	-2.1032	-4.69313	2.69051e-06	6.90734e-05
1696	TraesCS1D02G092200	0.920618	4.4345	9.22842e-06	0.000177625
1697	TraesCS1D02G092400	-1.55298	-3.26313	0.00110189	0.00829205
1698	TraesCS1D02G092900	-0.507361	-3.16784	0.00153577	0.010838
1699	TraesCS1D02G093900	0.524782	3.89529	9.808e-05	0.00116901
1700	TraesCS1D02G094700	-1.65255	-6.28549	3.26824e-10	7.64145e-08
1701	TraesCS1D02G094800	-0.824076	-3.10266	0.00191791	0.0129571
1702	TraesCS1D02G094900	-1.36559	-4.58133	4.62036e-06	0.000104121
1703	TraesCS1D02G095000	-1.29749	-3.64277	0.000269716	0.00265817
1704	TraesCS1D02G095100	-1.37452	-3.0727	0.00212129	0.0140407
1705	TraesCS1D02G095400	-1.8368	-3.25641	0.00112831	0.00845663
1706	TraesCS1D02G096300	-2.04385	-4.26282	2.01863e-05	0.0003282
1707	TraesCS1D02G096400	-1.33088	-3.12328	0.00178846	0.0122341
1708	TraesCS1D02G097400	-0.42642	-3.14289	0.00167286	0.0116054
1709	TraesCS1D02G098000	-0.940529	-5.18147	2.20139e-07	1.0654e-05
1710	TraesCS1D02G098100	-1.17397	-3.75847	0.000170957	0.00182914
1711	TraesCS1D02G099200	-0.407033	-3.05013	0.00228742	0.014905
1712	TraesCS1D02G100300	-2.19955	-3.26144	0.0011085	0.00833101
1713	TraesCS1D02G100900	-2.14166	-4.24672	2.16925e-05	0.000347814
1714	TraesCS1D02G101100	-2.57018	-4.80183	1.5722e-06	4.60946e-05
1715	TraesCS1D02G101300	-1.22128	-3.89754	9.71754e-05	0.00116077
1716	TraesCS1D02G101900	-1.63189	-3.78062	0.000156438	0.0017039
1717	TraesCS1D02G102600	0.369551	2.61312	0.00897196	0.0440327
1718	TraesCS1D02G103000	0.824155	4.7399	2.13823e-06	5.83107e-05
1719	TraesCS1D02G103500	-1.15286	-2.8526	0.00433631	0.024916
1720	TraesCS1D02G103700	0.576752	3.02407	0.00249396	0.015995
1721	TraesCS1D02G104400	-0.60646	-4.55002	5.36411e-06	0.000117393
1722	TraesCS1D02G104800	-0.420794	-3.09875	0.00194336	0.0130855
1723	TraesCS1D02G105800	0.681276	2.72483	0.00643343	0.034035
1724	TraesCS1D02G106000	-0.512438	-3.85117	0.000117553	0.00135823
1725	TraesCS1D02G106100	-0.674014	-3.53554	0.000406947	0.00370888
1726	TraesCS1D02G107000	-0.516012	-3.87631	0.000106054	0.00124735
1727	TraesCS1D02G107300	0.386079	2.64464	0.00817781	0.0410076
1728	TraesCS1D02G107500	0.374966	2.74414	0.00606696	0.0324884
1729	TraesCS1D02G108300	-0.429061	-2.80225	0.00507483	0.0281746
1730	TraesCS1D02G108500	0.707214	2.62686	0.0086177	0.0426936
1731	TraesCS1D02G109100	-0.400557	-2.67066	0.00757028	0.0386428
1732	TraesCS1D02G109900	0.731985	3.04587	0.00232006	0.0150867
1733	TraesCS1D02G111000	2.51635	2.69408	0.00705832	0.0366275
1734	TraesCS1D02G111000	-3.3803	-3.06657	0.00216531	0.0142617
1735	TraesCS1D02G111400	-2.24019	-3.75206	0.000175386	0.00186874
1736	TraesCS1D02G112300	0.615967	2.97627	0.00291777	0.0181538
1737	TraesCS1D02G113700	0.429109	2.77748	0.00547821	0.0299668
1738	TraesCS1D02G113900	0.542512	3.01697	0.00255312	0.0163133
1739	TraesCS1D02G114100	-0.996822	-4.28855	1.79845e-05	0.000298923
1740	TraesCS1D02G116400	0.415295	2.84253	0.00447577	0.0255484
1741	TraesCS1D02G116600	-0.650596	-2.94263	0.00325434	0.0198111
1742	TraesCS1D02G117100	-0.550661	-3.08928	0.00200641	0.0134218
1743	TraesCS1D02G117200	-0.738897	-3.33585	0.00085038	0.00671154
1744	TraesCS1D02G117400	0.760849	5.3051	1.12611e-07	6.49534e-06
1745	TraesCS1D02G117900	-0.743082	-4.87198	1.10484e-06	3.53722e-05
1746	TraesCS1D02G118000	-2.8007	-6.2656	3.71396e-10	8.39115e-08
1747	TraesCS1D02G118100	-0.680378	-4.70906	2.48865e-06	6.49814e-05
1748	TraesCS1D02G118300	-0.372993	-2.61212	0.00899823	0.0441265
1749	TraesCS1D02G119000	-1.3719	-2.86227	0.00420623	0.024332
1750	TraesCS1D02G119300	1.52608	2.56798	0.0102293	0.0487568
1751	TraesCS1D02G119400	0.65665	4.25476	2.0927e-05	0.000337661
1752	TraesCS1D02G119500	-1.35174	-5.09733	3.44485e-07	1.46336e-05
1753	TraesCS1D02G119700	-0.392255	-2.75009	0.00595783	0.0320634
1754	TraesCS1D02G120300	-0.524836	-3.95428	7.67651e-05	0.000962306
1755	TraesCS1D02G120500	0.519732	3.86165	0.000112625	0.00130927
1756	TraesCS1D02G120600	0.569769	3.94562	7.95949e-05	0.000988966
1757	TraesCS1D02G120700	0.734795	4.86404	1.15013e-06	3.64079e-05
1758	TraesCS1D02G120900	0.512302	3.06096	0.00220632	0.0144787
1759	TraesCS1D02G121500	-0.380455	-2.65877	0.00784274	0.0397175
1760	TraesCS1D02G122400	-1.25033	-3.81591	0.000135685	0.00152039
1761	TraesCS1D02G122600	-2.26802	-4.41121	1.02792e-05	0.00019362
1762	TraesCS1D02G122800	0.428454	2.5884	0.00964233	0.0465842
1763	TraesCS1D02G123100	0.71573	3.20993	0.00132766	0.00964246
1764	TraesCS1D02G123400	-1.3646	-4.3752	1.21323e-05	0.000219108
1765	TraesCS1D02G123700	-1.295	-6.73017	1.6946e-11	7.53035e-09
1766	TraesCS1D02G124100	0.670529	3.23173	0.00123043	0.00907612
1767	TraesCS1D02G124300	0.353706	2.64371	0.00820027	0.0410866
1768	TraesCS1D02G124400	0.825935	5.37963	7.4638e-08	4.70322e-06
1769	TraesCS1D02G125300	0.47143	3.51799	0.000434835	0.00391502
1770	TraesCS1D02G125400	1.01068	4.52605	6.00968e-06	0.000127723
1771	TraesCS1D02G125600	-0.418703	-2.6505	0.00803718	0.0404631
1772	TraesCS1D02G126500	0.682313	3.2975	0.000975513	0.0074963
1773	TraesCS1D02G128400	-1.74955	-4.18028	2.91153e-05	0.000439304
1774	TraesCS1D02G129900	1.18677	3.07908	0.00207642	0.0138097
1775	TraesCS1D02G130300	-0.588742	-3.92151	8.79941e-05	0.00106985
1776	TraesCS1D02G131200	0.473002	2.60469	0.00919576	0.0448756
1777	TraesCS1D02G136300	-3.63445	-2.65593	0.00790906	0.0399882
1778	TraesCS1D02G136900	0.405034	3.04327	0.00234025	0.0151891
1779	TraesCS1D02G139400	-1.07449	-4.67621	2.92226e-06	7.33391e-05
1780	TraesCS1D02G139700	-0.720691	-3.23526	0.00121533	0.00898452
1781	TraesCS1D02G139800	4.4098	3.62875	0.000284801	0.00277424
1782	TraesCS1D02G140300	-1.27249	-5.53248	3.15735e-08	2.47177e-06
1783	TraesCS1D02G140400	-1.02362	-2.67332	0.00751046	0.0384214
1784	TraesCS1D02G140500	-2.16818	-4.43902	9.03714e-06	0.000174909
1785	TraesCS1D02G141100	0.544358	3.62887	0.000284665	0.00277323
1786	TraesCS1D02G141700	0.4526	3.20989	0.00132786	0.00964307
1787	TraesCS1D02G143900	0.838646	3.2729	0.0010645	0.00804613
1788	TraesCS1D02G144100	-1.54534	-4.21393	2.50964e-05	0.00039007
1789	TraesCS1D02G144100	-1.94602	-3.81178	0.000137968	0.00153965
1790	TraesCS1D02G144600	-1.65815	-3.00397	0.00266485	0.0168923
1791	TraesCS1D02G144900	-1.26644	-3.64345	0.000269005	0.00265237
1792	TraesCS1D02G145400	0.967395	2.57825	0.00993031	0.0476667
1793	TraesCS1D02G146100	-0.505038	-3.33429	0.000855162	0.00674501
1794	TraesCS1D02G146900	-1.60083	-8.86809	7.44142e-19	5.89976e-15
1795	TraesCS1D02G147400	-1.31901	-5.54539	2.93292e-08	2.33827e-06
1796	TraesCS1D02G148000	-0.41264	-3.07326	0.00211731	0.0140207
1797	TraesCS1D02G148800	-3.13114	-2.69316	0.00707772	0.0367086
1798	TraesCS1D02G148900	0.747403	5.00235	5.66363e-07	2.1569e-05
1799	TraesCS1D02G151100	0.9045	3.22691	0.00125134	0.00920078
1800	TraesCS1D02G152000	-0.45934	-3.34582	0.000820411	0.00652164
1801	TraesCS1D02G154900	-0.519667	-3.75117	0.000176015	0.00187406
1802	TraesCS1D02G155200	0.68592	5.05797	4.23742e-07	1.72687e-05
1803	TraesCS1D02G155300	-0.561402	-3.76919	0.000163777	0.00176575
1804	TraesCS1D02G155900	-0.802169	-5.63744	1.72594e-08	1.55336e-06
1805	TraesCS1D02G156900	-0.87353	-2.68811	0.00718579	0.037119
1806	TraesCS1D02G157700	-0.916365	-3.45993	0.000540308	0.0046684
1807	TraesCS1D02G158100	-2.0247	-4.26604	1.98972e-05	0.000324408
1808	TraesCS1D02G158200	0.517915	3.34995	0.000808253	0.00644307
1809	TraesCS1D02G158300	-0.610709	-4.29914	1.71461e-05	0.000288036
1810	TraesCS1D02G158400	-0.574583	-2.58382	0.00977126	0.0470809
1811	TraesCS1D02G159900	-1.57717	-3.116	0.00183325	0.0124945
1812	TraesCS1D02G160200	0.442307	3.00563	0.00265029	0.0168159
1813	TraesCS1D02G160500	0.537481	4.02616	5.66941e-05	0.000752221
1814	TraesCS1D02G160900	-2.04001	-4.40253	1.06995e-05	0.000199325
1815	TraesCS1D02G161800	0.684975	4.1667	3.09046e-05	0.000461116
1816	TraesCS1D02G161900	0.468422	2.57705	0.00996483	0.0477916
1817	TraesCS1D02G162000	-0.541285	-2.83436	0.00459171	0.0260555
1818	TraesCS1D02G163300	-2.82116	-3.09977	0.00193674	0.0130579
1819	TraesCS1D02G163400	-1.40856	-3.62675	0.000287009	0.00279232
1820	TraesCS1D02G164100	0.592401	4.3629	1.28352e-05	0.000228626
1821	TraesCS1D02G164800	-0.444712	-2.71998	0.00652859	0.0344235
1822	TraesCS1D02G165000	0.86689	3.77663	0.000158967	0.001724
1823	TraesCS1D02G166100	0.689956	3.14725	0.00164812	0.0114575
1824	TraesCS1D02G166400	0.952647	3.544	0.000394104	0.00360918
1825	TraesCS1D02G167600	-0.875042	-5.16842	2.36085e-07	1.12203e-05
1826	TraesCS1D02G167900	0.5471	3.42404	0.000616986	0.00518082
1827	TraesCS1D02G168700	0.755337	3.29857	0.000971784	0.00747159
1828	TraesCS1D02G171800	-1.01716	-4.92875	8.2757e-07	2.85608e-05
1829	TraesCS1D02G172700	-1.94171	-4.10009	4.12994e-05	0.000580835
1830	TraesCS1D02G172800	-0.907357	-5.98632	2.14636e-09	3.27197e-07
1831	TraesCS1D02G173300	-0.43283	-3.06137	0.00220325	0.0144635
1832	TraesCS1D02G173800	-1.42124	-6.80162	1.0345e-11	5.06851e-09
1833	TraesCS1D02G174100	-1.22241	-4.40587	1.05362e-05	0.000197311
1834	TraesCS1D02G174700	-0.82668	-3.80582	0.000141336	0.0015704
1835	TraesCS1D02G174800	-0.681149	-4.21105	2.5419e-05	0.000394311
1836	TraesCS1D02G174800	-0.744688	-4.06996	4.70219e-05	0.000647125
1837	TraesCS1D02G175000	0.983376	2.67701	0.00742818	0.0380891
1838	TraesCS1D02G175700	-2.15288	-4.69138	2.71372e-06	6.94646e-05
1839	TraesCS1D02G176100	3.21717	3.0534	0.00226266	0.0147867
1840	TraesCS1D02G176300	0.527538	3.3997	0.000674601	0.00557075
1841	TraesCS1D02G177700	-1.56605	-4.36532	1.26937e-05	0.000226572
1842	TraesCS1D02G177900	-0.484494	-3.19827	0.00138255	0.00996725
1843	TraesCS1D02G178000	0.802563	3.77199	0.000161951	0.00174976
1844	TraesCS1D02G185000.4	0.496541	3.68289	0.000230606	0.00233826
1845	TraesCS1D02G185200	-1.3749	-2.83628	0.00456426	0.0259369
1846	TraesCS1D02G185200	-0.780035	-3.97821	6.94371e-05	0.00088728
1847	TraesCS1D02G185500	-1.25606	-3.54901	0.00038668	0.00355332
1848	TraesCS1D02G185600	0.363205	2.71079	0.00671239	0.0352117
1849	TraesCS1D02G185700	-0.590267	-3.5763	0.000348495	0.003261
1850	TraesCS1D02G185900	-1.4932	-4.72437	2.30825e-06	6.15235e-05
1851	TraesCS1D02G186000	-1.00815	-2.72304	0.00646833	0.0341885
1852	TraesCS1D02G186100	-0.540087	-4.06573	4.78831e-05	0.000656593
1853	TraesCS1D02G186500	-0.856035	-4.45162	8.5224e-06	0.000167097
1854	TraesCS1D02G187100	-1.63849	-4.26706	1.98062e-05	0.000323383
1855	TraesCS1D02G187700	-1.28663	-5.41828	6.01735e-08	4.01207e-06
1856	TraesCS1D02G187900	0.549273	4.10378	4.06451e-05	0.000573762
1857	TraesCS1D02G188200	-3.19962	-4.19302	2.75271e-05	0.000419917
1858	TraesCS1D02G189300	-0.620497	-3.7587	0.000170797	0.00182833
1859	TraesCS1D02G189400	0.553158	3.17364	0.00150539	0.0106737
1860	TraesCS1D02G189600	-2.02169	-6.24704	4.1831e-10	9.25921e-08
1861	TraesCS1D02G189700	-1.84628	-5.59382	2.22123e-08	1.88478e-06
1862	TraesCS1D02G189800	-1.71637	-4.5163	6.29302e-06	0.00013242
1863	TraesCS1D02G189800	-1.87029	-4.09295	4.25912e-05	0.000595737
1864	TraesCS1D02G189900	-1.88447	-2.92155	0.00348297	0.0209153
1865	TraesCS1D02G190000	-1.67352	-3.19004	0.00142252	0.0101947
1866	TraesCS1D02G190100	-2.02446	-4.46447	8.0268e-06	0.000159532
1867	TraesCS1D02G190200	-2.26439	-6.99708	2.61354e-12	1.64682e-09
1868	TraesCS1D02G190300	-1.88574	-6.05612	1.39448e-09	2.31645e-07
1869	TraesCS1D02G190500	-3.0471	-3.08703	0.00202164	0.0135051
1870	TraesCS1D02G191100	-1.97733	-7.00826	2.41307e-12	1.5474e-09
1871	TraesCS1D02G192500	3.56184	2.96011	0.00307531	0.0189407
1872	TraesCS1D02G193800	0.674832	3.21477	0.00130548	0.00952103
1873	TraesCS1D02G194200	-0.921482	-4.02533	5.68948e-05	0.00075368
1874	TraesCS1D02G194400	-0.559337	-3.21553	0.00130204	0.00950304
1875	TraesCS1D02G195400	0.604671	3.51645	0.000437366	0.0039343
1876	TraesCS1D02G195500	-0.774079	-4.8115	1.49805e-06	4.45132e-05
1877	TraesCS1D02G195700	-0.749702	-4.20776	2.57913e-05	0.00039895
1878	TraesCS1D02G196400	-1.05039	-4.012	6.02065e-05	0.000789337
1879	TraesCS1D02G196900	-0.486163	-3.07696	0.00209123	0.013887
1880	TraesCS1D02G198500	-0.987012	-4.15423	3.26388e-05	0.000481065
1881	TraesCS1D02G199000	-1.52166	-4.21048	2.5483e-05	0.000395234
1882	TraesCS1D02G199100	0.614799	2.78995	0.00527162	0.0290517
1883	TraesCS1D02G199200	-0.478349	-3.3396	0.000838984	0.00664505
1884	TraesCS1D02G199300	-0.686806	-5.13793	2.77783e-07	1.26439e-05
1885	TraesCS1D02G199500	-1.38068	-3.94219	8.07405e-05	0.00100049
1886	TraesCS1D02G200000	1.08027	3.90124	9.57017e-05	0.00114646
1887	TraesCS1D02G201400	0.526898	2.81907	0.00481634	0.0270347
1888	TraesCS1D02G201700	-0.64796	-4.44602	8.74751e-06	0.000170743
1889	TraesCS1D02G201800	-0.663207	-3.72588	0.000194634	0.00203479
1890	TraesCS1D02G202200	-1.483	-4.91509	8.87413e-07	3.00086e-05
1891	TraesCS1D02G203000	-1.58819	-3.51743	0.000435748	0.00392178
1892	TraesCS1D02G204200	-0.374939	-2.79458	0.00519676	0.0287117
1893	TraesCS1D02G204800	-1.42081	-4.70666	2.51809e-06	6.55539e-05
1894	TraesCS1D02G205500	0.686452	3.45959	0.000541002	0.00467281
1895	TraesCS1D02G206900	-0.666219	-4.46349	8.06365e-06	0.000160045
1896	TraesCS1D02G207000	-1.40049	-4.07546	4.59237e-05	0.0006343
1897	TraesCS1D02G207100	-1.14044	-5.70578	1.15809e-08	1.1645e-06
1898	TraesCS1D02G207900	-0.966815	-3.96605	7.30743e-05	0.000925753
1899	TraesCS1D02G209400	-1.48004	-3.77387	0.000160735	0.00174005
1900	TraesCS1D02G209500	-1.11294	-3.92008	8.85178e-05	0.00107562
1901	TraesCS1D02G210100	-1.27469	-3.96307	7.39922e-05	0.000933763
1902	TraesCS1D02G210200	0.725721	5.33072	9.78251e-08	5.81187e-06
1903	TraesCS1D02G211600	0.793106	4.58066	4.63513e-06	0.000104345
1904	TraesCS1D02G213203	-2.53281	-2.71817	0.00656444	0.034577
1905	TraesCS1D02G213300	-2.1466	-3.37546	0.000736918	0.00598727
1906	TraesCS1D02G213700	-1.4924	-4.71137	2.46052e-06	6.4378e-05
1907	TraesCS1D02G214700	-1.56887	-3.77255	0.000161587	0.00174667
1908	TraesCS1D02G215700	0.39592	2.62733	0.0086059	0.0426582
1909	TraesCS1D02G216200	-0.482178	-3.60235	0.000315353	0.00300922
1910	TraesCS1D02G216700	-0.561748	-3.83701	0.000124539	0.00141987
1911	TraesCS1D02G217700	-1.18701	-2.86312	0.00419494	0.0242844
1912	TraesCS1D02G217900	0.607856	3.57985	0.000343792	0.00322565
1913	TraesCS1D02G218100	-0.962753	-4.74224	2.11368e-06	5.78297e-05
1914	TraesCS1D02G218800	-0.971743	-3.08067	0.00206534	0.0137497
1915	TraesCS1D02G218900	-1.88931	-5.08477	3.68075e-07	1.54402e-05
1916	TraesCS1D02G219200	0.521858	3.12459	0.00178051	0.0121922
1917	TraesCS1D02G219700	0.587757	4.23336	2.30225e-05	0.000365058
1918	TraesCS1D02G219800	0.505703	2.65507	0.00792931	0.0400651
1919	TraesCS1D02G220000	-1.25385	-4.76003	1.93563e-06	5.39497e-05
1920	TraesCS1D02G220100	0.663329	3.87256	0.000107697	0.0012631
1921	TraesCS1D02G220300	-1.46544	-2.90349	0.00369024	0.0219155
1922	TraesCS1D02G221500	1.06524	3.88338	0.000103016	0.00121736
1923	TraesCS1D02G222700	0.465323	3.17129	0.00151764	0.0107387
1924	TraesCS1D02G222800	-1.06191	-4.21694	2.47642e-05	0.000385939
1925	TraesCS1D02G223000	-1.76372	-4.6921	2.7041e-06	6.92997e-05
1926	TraesCS1D02G223600	-0.979219	-5.46214	4.70424e-08	3.33005e-06
1927	TraesCS1D02G223600	-0.391642	-2.6589	0.00783963	0.0397109
1928	TraesCS1D02G224300	0.863435	2.66803	0.00762986	0.0388945
1929	TraesCS1D02G224900	-0.381578	-2.64088	0.00826908	0.0413696
1930	TraesCS1D02G226100	0.561818	3.22225	0.00127187	0.00932996
1931	TraesCS1D02G226500	0.4406	2.66861	0.00761656	0.0388358
1932	TraesCS1D02G226900	0.696073	3.33024	0.000867711	0.0068267
1933	TraesCS1D02G227300	-0.415862	-2.93117	0.00337693	0.0204008
1934	TraesCS1D02G228600	-0.353897	-2.66444	0.00771172	0.0392116
1935	TraesCS1D02G229300	0.617535	3.08063	0.00206564	0.0137506
1936	TraesCS1D02G229600	-0.492963	-2.91528	0.00355365	0.0212651
1937	TraesCS1D02G229700	-1.15726	-3.78794	0.000151905	0.00166448
1938	TraesCS1D02G229700	-0.914751	-2.85192	0.00434557	0.0249609
1939	TraesCS1D02G230100.4	2.80573	2.94622	0.00321687	0.0196324
1940	TraesCS1D02G230900	-0.715054	-4.38089	1.18193e-05	0.000215462
1941	TraesCS1D02G231000	0.383748	2.88642	0.00389647	0.0228924
1942	TraesCS1D02G231200	-0.36947	-2.63743	0.00835369	0.0416901
1943	TraesCS1D02G231500	-1.50683	-4.51303	6.39068e-06	0.00013426
1944	TraesCS1D02G232700	-1.8412	-4.87025	1.11456e-06	3.5623e-05
1945	TraesCS1D02G233800	-2.46912	-4.71181	2.45525e-06	6.42826e-05
1946	TraesCS1D02G233900	-1.79726	-3.84044	0.000122812	0.00140448
1947	TraesCS1D02G236200	-0.922304	-4.44572	8.75991e-06	0.000170908
1948	TraesCS1D02G236200	-0.742847	-4.43965	9.01052e-06	0.000174626
1949	TraesCS1D02G236900	-2.07656	-5.2497	1.52343e-07	8.11112e-06
1950	TraesCS1D02G237000	-1.71156	-6.19719	5.74794e-10	1.19638e-07
1951	TraesCS1D02G237100	-1.08723	-3.1951	0.00139781	0.0100556
1952	TraesCS1D02G237500	-0.547978	-3.44894	0.000562783	0.00481797
1953	TraesCS1D02G238600	0.552002	3.11489	0.00184017	0.0125318
1954	TraesCS1D02G238900	-1.90006	-5.82989	5.54627e-09	6.57196e-07
1955	TraesCS1D02G239000	-1.73106	-5.14115	2.73067e-07	1.24814e-05
1956	TraesCS1D02G239100	0.520517	3.91442	9.06236e-05	0.00109647
1957	TraesCS1D02G239200	0.51853	2.97933	0.00288875	0.0180079
1958	TraesCS1D02G239600	-1.28239	-4.0671	4.76023e-05	0.00065336
1959	TraesCS1D02G239700	-1.54391	-5.1019	3.36266e-07	1.43893e-05
1960	TraesCS1D02G239900	0.420792	3.00683	0.00263985	0.0167635
1961	TraesCS1D02G240300	-0.617127	-4.22979	2.33905e-05	0.000369488
1962	TraesCS1D02G240700.5	3.10225	3.09056	0.00199778	0.0133765
1963	TraesCS1D02G241000	0.589155	3.55771	0.000374104	0.00345761
1964	TraesCS1D02G241100	-2.12476	-5.94677	2.73493e-09	3.96206e-07
1965	TraesCS1D02G242500	0.66199	3.36901	0.000754384	0.00609623
1966	TraesCS1D02G242600	-0.450128	-3.35407	0.000796309	0.00636602
1967	TraesCS1D02G243200	0.727707	3.66262	0.000249653	0.00249255
1968	TraesCS1D02G243400	-2.16914	-4.77207	1.82345e-06	5.16314e-05
1969	TraesCS1D02G243700	0.710393	4.73372	2.20444e-06	5.9447e-05
1970	TraesCS1D02G244100	-0.707242	-2.74932	0.00597188	0.0321272
1971	TraesCS1D02G244300	0.496875	3.72691	0.000193838	0.0020289
1972	TraesCS1D02G244400	0.377582	2.79907	0.00512508	0.0283948
1973	TraesCS1D02G245200	0.559591	2.97629	0.00291757	0.0181538
1974	TraesCS1D02G245700	-1.15501	-5.11659	3.11114e-07	1.36169e-05
1975	TraesCS1D02G245800	-0.604738	-4.13857	3.49477e-05	0.000508479
1976	TraesCS1D02G245900	-4.55349	-3.06923	0.00214611	0.0141707
1977	TraesCS1D02G245900	-0.443903	-2.65621	0.00790248	0.0399596
1978	TraesCS1D02G246000	-0.399225	-2.56803	0.0102277	0.0487559
1979	TraesCS1D02G246100	0.64358	2.85929	0.00424595	0.0245111
1980	TraesCS1D02G247400	-1.92251	-4.56053	5.10246e-06	0.000112799
1981	TraesCS1D02G248200	-2.4726	-4.1822	2.88707e-05	0.000436217
1982	TraesCS1D02G248300	-0.794633	-3.23734	0.00120651	0.00892914
1983	TraesCS1D02G249600	-2.29868	-6.06573	1.3136e-09	2.19464e-07
1984	TraesCS1D02G250700	0.444681	3.06519	0.00217535	0.0143148
1985	TraesCS1D02G251200	-0.851802	-3.4123	0.000644181	0.00536731
1986	TraesCS1D02G251700	-1.51988	-4.44237	8.89723e-06	0.000172814
1987	TraesCS1D02G253200	-2.13314	-5.83595	5.34849e-09	6.38908e-07
1988	TraesCS1D02G253800	0.500502	2.99936	0.00270544	0.0170899
1989	TraesCS1D02G254200	1.54312	3.19067	0.00141944	0.0101785
1990	TraesCS1D02G254400	0.434218	2.62857	0.00857439	0.042531
1991	TraesCS1D02G254700	-0.417737	-2.71989	0.00653045	0.0344292
1992	TraesCS1D02G255200	-0.530258	-3.99846	6.3755e-05	0.000828105
1993	TraesCS1D02G255500	2.7186	2.73025	0.0063286	0.0336067
1994	TraesCS1D02G255500	4.42244	5.59798	2.16858e-08	1.85485e-06
1995	TraesCS1D02G256000	0.523331	3.27441	0.00105883	0.00801278
1996	TraesCS1D02G256500	-1.54354	-4.02326	5.73988e-05	0.000758686
1997	TraesCS1D02G256600	-0.867435	-4.56474	5.00105e-06	0.000111064
1998	TraesCS1D02G256800	-1.4509	-4.14376	3.4166e-05	0.000499271
[truncated: 16,444 more rows]

## Sheet: Table S4
Table S4. Differentially expressed genes in F. graminearum during P. olsonii ML37-mediated biocontrol of FHB (24hpi)
Number	Gene	b-value	Wald test stat	p-val	q-val
1	FGRAMPH1_01T00521	1.70029	5.46448	4.64267e-08	2.10951e-06
2	FGRAMPH1_01T01095	0.613	2.92106	0.00348839	0.0462793
3	FGRAMPH1_01T01267	1.31789	6.82896	8.55344e-12	8.29113e-10
4	FGRAMPH1_01T01339	0.814103	3.39068	0.000697195	0.0124871
5	FGRAMPH1_01T01603	0.890626	5.87653	4.18963e-09	2.10059e-07
6	FGRAMPH1_01T01613	0.834689	3.99296	6.52524e-05	0.00155536
7	FGRAMPH1_01T01953	0.57819	4.27843	1.88213e-05	0.000488681
8	FGRAMPH1_01T02001	1.05993	7.72527	1.11617e-14	1.80324e-12
9	FGRAMPH1_01T02011	1.21954	8.47676	2.31552e-17	5.61128e-15
10	FGRAMPH1_01T02115	0.947861	5.55909	2.71184e-08	1.27194e-06
11	FGRAMPH1_01T02135	-1.47462	-3.39308	0.000691103	0.0124871
12	FGRAMPH1_01T02145	-0.917611	-3.40015	0.000673497	0.0124871
13	FGRAMPH1_01T02161	-0.85737	-3.09446	0.0019717	0.029863
14	FGRAMPH1_01T02695	0.582368	4.04305	5.27594e-05	0.00130021
15	FGRAMPH1_01T02697	0.933168	6.51459	7.28877e-11	5.8877e-09
16	FGRAMPH1_01T02743	1.40875	7.66223	1.82735e-14	2.65696e-12
17	FGRAMPH1_01T02771	0.935798	5.13042	2.89095e-07	1.16762e-05
18	FGRAMPH1_01T02865	0.631481	4.64467	3.40615e-06	0.000102797
19	FGRAMPH1_01T02879	0.933608	2.91992	0.00350118	0.0462793
20	FGRAMPH1_01T02969	0.84099	3.42882	0.000606216	0.0115979
21	FGRAMPH1_01T03321	0.804382	4.55054	5.35087e-06	0.000155603
22	FGRAMPH1_01T03497	1.49889	6.97586	3.04002e-12	3.40015e-10
23	FGRAMPH1_01T03695	0.503058	3.71248	0.000205239	0.00432489
24	FGRAMPH1_01T04531	0.982628	6.28306	3.31983e-10	2.09871e-08
25	FGRAMPH1_01T04861	1.12038	6.90786	4.92007e-12	5.10984e-10
26	FGRAMPH1_01T04903	0.766186	2.94773	0.0032012	0.0439107
27	FGRAMPH1_01T05061	0.687569	5.03673	4.73547e-07	1.86091e-05
28	FGRAMPH1_01T06101	1.47282	10.4182	2.04829e-25	1.48911e-22
29	FGRAMPH1_01T06721	1.04755	7.38914	1.47787e-13	1.79068e-11
30	FGRAMPH1_01T06729	0.647605	4.82017	1.43433e-06	4.63449e-05
31	FGRAMPH1_01T06803	-1.60418	-3.01821	0.00254276	0.0362468
32	FGRAMPH1_01T07043	1.33407	3.94521	7.97298e-05	0.00183779
33	FGRAMPH1_01T07071	0.408175	2.99355	0.00275756	0.0385528
34	FGRAMPH1_01T07345	-0.640846	-3.07098	0.00213358	0.0313357
35	FGRAMPH1_01T07471	1.32477	9.35279	8.53638e-21	3.10297e-18
36	FGRAMPH1_01T07635	0.865101	6.32884	2.4701e-10	1.71025e-08
37	FGRAMPH1_01T07881	1.56418	4.64118	3.46427e-06	0.000102797
38	FGRAMPH1_01T10065	0.843931	6.09789	1.07477e-09	5.58115e-08
39	FGRAMPH1_01T10263	0.488989	3.40421	0.000663559	0.0124871
40	FGRAMPH1_01T10663	0.861527	4.46035	8.18274e-06	0.000228802
41	FGRAMPH1_01T11113	0.832765	6.19167	5.95312e-10	3.32917e-08
42	FGRAMPH1_01T11301	1.00434	3.24437	0.00117711	0.019449
43	FGRAMPH1_01T11609	3.42655	4.97765	6.43611e-07	2.46266e-05
44	FGRAMPH1_01T11753	1.28841	3.20469	0.00135209	0.0216037
45	FGRAMPH1_01T12193	2.67001	5.35565	8.5248e-08	3.75608e-06
46	FGRAMPH1_01T12935	-1.1538	-3.37165	0.000747193	0.0130894
47	FGRAMPH1_01T13257	3.37084	6.29948	2.9864e-10	1.97374e-08
48	FGRAMPH1_01T13431	-1.98484	-3.05152	0.00227684	0.0327775
49	FGRAMPH1_01T13799	2.67307	4.08077	4.48861e-05	0.00112525
50	FGRAMPH1_01T13979	-1.22697	-3.12275	0.00179173	0.0277146
51	FGRAMPH1_01T14187	-1.4088	-3.28679	0.00101338	0.0171332
52	FGRAMPH1_01T14205	1.03675	3.55492	0.000378088	0.00753069
53	FGRAMPH1_01T14655	0.666954	3.00818	0.00262822	0.0371012
54	FGRAMPH1_01T14675	0.491089	3.27002	0.00107539	0.0179726
55	FGRAMPH1_01T14719	1.02805	3.1561	0.00159896	0.0250132
56	FGRAMPH1_01T14983	0.740809	5.34767	8.90943e-08	3.81009e-06
57	FGRAMPH1_01T15725	3.3528	6.1969	5.75862e-10	3.32917e-08
58	FGRAMPH1_01T16647	1.22477	4.33566	1.45321e-05	0.00039129
59	FGRAMPH1_01T17301	1.58425	2.92369	0.00345909	0.0462793
60	FGRAMPH1_01T17601	0.978601	3.36298	0.000771047	0.0133465
61	FGRAMPH1_01T17903	0.518943	3.82078	0.000133031	0.00288698
62	FGRAMPH1_01T17949	0.930359	4.84554	1.26266e-06	4.17252e-05
63	FGRAMPH1_01T18051	2.20472	11.9864	4.18788e-33	6.08917e-30
64	FGRAMPH1_01T18055	0.789261	4.88526	1.03292e-06	3.49271e-05
65	FGRAMPH1_01T18185	0.71105	4.91164	9.03192e-07	3.24595e-05
66	FGRAMPH1_01T18315	0.663954	4.90903	9.15295e-07	3.24595e-05
67	FGRAMPH1_01T18395	0.982683	6.33313	2.40242e-10	1.71025e-08
68	FGRAMPH1_01T18659	2.01178	3.09617	0.00196037	0.029863
69	FGRAMPH1_01T19191	0.791554	5.30148	1.14868e-07	4.77196e-06
70	FGRAMPH1_01T19255	0.832081	3.67913	0.000234032	0.00486117
71	FGRAMPH1_01T19303	0.880898	6.23504	4.51676e-10	2.7364e-08
72	FGRAMPH1_01T19307	1.13888	7.60586	2.8302e-14	3.74102e-12
73	FGRAMPH1_01T19379	0.947476	3.05511	0.00224982	0.0327123
74	FGRAMPH1_01T19883	1.01505	6.67307	2.50513e-11	2.27654e-09
75	FGRAMPH1_01T19911	0.491999	3.51227	0.000444289	0.00861329
76	FGRAMPH1_01T19953	0.631825	3.88263	0.000103334	0.00227648
77	FGRAMPH1_01T19959	0.905249	3.24041	0.00119358	0.0194996
78	FGRAMPH1_01T20565	0.827697	4.70012	2.60005e-06	8.21842e-05
79	FGRAMPH1_01T20635	3.10248	6.38873	1.67271e-10	1.28006e-08
80	FGRAMPH1_01T20639	1.35975	5.67629	1.37647e-08	6.67131e-07
81	FGRAMPH1_01T20641	1.3391	3.57215	0.000354057	0.00714998
82	FGRAMPH1_01T20767	0.697345	4.43944	9.01938e-06	0.000247437
83	FGRAMPH1_01T20775	2.05126	3.35826	0.00078435	0.013417
84	FGRAMPH1_01T21071	2.87342	3.39284	0.000691727	0.0124871
85	FGRAMPH1_01T21435	-1.35375	-3.94174	8.08933e-05	0.00183779
86	FGRAMPH1_01T21555	-2.8307	-3.72726	0.00019357	0.00413899
87	FGRAMPH1_01T22955	1.52932	6.11811	9.46931e-10	5.0994e-08
88	FGRAMPH1_01T23275	1.05193	4.28167	1.85498e-05	0.000488681
89	FGRAMPH1_01T23309	0.590331	3.92245	8.76532e-05	0.00196074
90	FGRAMPH1_01T23507	1.13306	7.90423	2.69589e-15	4.89977e-13
91	FGRAMPH1_01T23525	1.16569	8.43175	3.40532e-17	7.07334e-15
92	FGRAMPH1_01T24229	0.99551	3.15593	0.00159988	0.0250132
93	FGRAMPH1_01T24441	0.736254	4.12131	3.7673e-05	0.000960992
94	FGRAMPH1_01T24443	0.606586	4.54528	5.48625e-06	0.000156412
95	FGRAMPH1_01T24551	1.00576	4.6525	3.27941e-06	0.000101452
96	FGRAMPH1_01T24595	0.814782	3.07638	0.00209533	0.0310878
97	FGRAMPH1_01T24629	0.570179	2.92038	0.00349601	0.0462793
98	FGRAMPH1_01T24731	0.660401	3.38793	0.000704227	0.0124871
99	FGRAMPH1_01T24825	0.7843	3.22638	0.00125365	0.0202534
100	FGRAMPH1_01T24913	0.41976	3.0828	0.00205066	0.0307388
101	FGRAMPH1_01T25367	-1.84089	-4.96298	6.94211e-07	2.58816e-05
102	FGRAMPH1_01T25713	-0.754531	-3.98405	6.7751e-05	0.00158887
103	FGRAMPH1_01T25827	0.548383	3.64519	0.000267196	0.00547188
104	FGRAMPH1_01T25953	1.19017	3.54883	0.000386948	0.007603
105	FGRAMPH1_01T26109	1.28094	9.01682	1.93636e-19	5.63094e-17
106	FGRAMPH1_01T26111	1.48754	9.68848	3.37508e-22	1.63579e-19
107	FGRAMPH1_01T26761	0.666153	4.88896	1.01372e-06	3.49271e-05
108	FGRAMPH1_01T26927	0.687848	2.96722	0.00300502	0.0416124
109	FGRAMPH1_01T27003	0.617216	4.0207	5.80258e-05	0.00140616
110	FGRAMPH1_01T27323	2.01297	6.54697	5.8717e-11	5.02203e-09

## Sheet: Table S5
Table S5. Differentially expressed genes in F. graminearum during P. olsonii ML37-mediated biocontrol of FHB (72hpi)
Number	Gene	b-value	Wald test stat	p-val	q-val
1	FGRAMPH1_01T00015	1.96001	4.9237	8.49251e-07	0.000122321
2	FGRAMPH1_01T00059	2.89768	4.45032	8.57434e-06	0.000981233
3	FGRAMPH1_01T00095	2.41981	4.14255	3.4346e-05	0.00302028
4	FGRAMPH1_01T00155	1.84888	3.48899	0.000484858	0.0234133
5	FGRAMPH1_01T00521	0.996319	5.72656	1.02488e-08	2.5945e-06
6	FGRAMPH1_01T00813	-1.14043	-3.9321	8.42083e-05	0.00657454
7	FGRAMPH1_01T00871	1.95737	5.96759	2.40783e-09	7.73653e-07
8	FGRAMPH1_01T00987	0.989742	5.04141	4.62126e-07	7.28415e-05
9	FGRAMPH1_01T01037	1.57341	6.7156	1.8729e-11	1.20356e-08
10	FGRAMPH1_01T01573	0.922674	3.36447	0.000766922	0.0325221
11	FGRAMPH1_01T01597	-0.460193	-3.94744	7.89925e-05	0.0062848
12	FGRAMPH1_01T01691	-0.47483	-4.02605	5.67227e-05	0.0046457
13	FGRAMPH1_01T01713	0.9616	4.44681	8.7153e-06	0.000983887
14	FGRAMPH1_01T01763	1.36636	6.29433	3.08737e-10	1.2896e-07
15	FGRAMPH1_01T02545	0.572865	4.79801	1.60253e-06	0.000219468
16	FGRAMPH1_01T02615	2.16318	8.44155	3.13152e-17	8.72025e-14
17	FGRAMPH1_01T02679	1.78729	6.44987	1.11946e-10	5.19555e-08
18	FGRAMPH1_01T02935	0.63478	3.31385	0.000920195	0.0370313
19	FGRAMPH1_01T03063	-0.476313	-3.66579	0.00024658	0.0145066
20	FGRAMPH1_01T03129	-0.451159	-3.78071	0.000156382	0.0100493
21	FGRAMPH1_01T03179	0.769133	3.94211	8.07691e-05	0.00636552
22	FGRAMPH1_01T03305	1.61465	4.76891	1.85224e-06	0.000249574
23	FGRAMPH1_01T03327	0.815155	3.46213	0.000535927	0.0254383
24	FGRAMPH1_01T03467	2.03263	5.91774	3.26386e-09	1.00986e-06
25	FGRAMPH1_01T03523	0.75713	3.97384	7.07242e-05	0.00573621
26	FGRAMPH1_01T03527	1.98045	6.63679	3.20584e-11	1.72997e-08
27	FGRAMPH1_01T03667	0.896904	3.29349	0.000989505	0.0391986
28	FGRAMPH1_01T03683	-0.518146	-4.43518	9.19936e-06	0.00102469
29	FGRAMPH1_01T03729	0.558633	3.57563	0.00034939	0.0187103
30	FGRAMPH1_01T03853	0.944292	4.31682	1.58295e-05	0.00152
31	FGRAMPH1_01T04095	2.80706	3.85819	0.000114228	0.00832943
32	FGRAMPH1_01T04231	4.18975	7.69341	1.43267e-14	2.23743e-11
33	FGRAMPH1_01T04233	3.02636	4.97573	6.50037e-07	9.87347e-05
34	FGRAMPH1_01T04235	3.58521	5.58674	2.31374e-08	5.52256e-06
35	FGRAMPH1_01T04237	4.16165	6.13145	8.70811e-10	3.16294e-07
36	FGRAMPH1_01T04239	3.16501	4.93577	7.98353e-07	0.000118277
37	FGRAMPH1_01T04333	2.08666	3.83261	0.000126793	0.00890109
38	FGRAMPH1_01T04425	1.31767	3.22247	0.00127089	0.0482593
39	FGRAMPH1_01T04545	1.77014	6.24183	4.32474e-10	1.72042e-07
40	FGRAMPH1_01T04629	-0.47826	-3.76232	0.000168347	0.0107357
41	FGRAMPH1_01T04723	1.69936	5.71558	1.09332e-08	2.68636e-06
42	FGRAMPH1_01T05471	-0.894019	-3.38105	0.000722082	0.0310942
43	FGRAMPH1_01T05501	-1.33561	-4.3253	1.52324e-05	0.00147967
44	FGRAMPH1_01T05577	-0.916359	-3.26978	0.00107631	0.0422136
45	FGRAMPH1_01T05589	2.47825	4.37196	1.23137e-05	0.00126998
46	FGRAMPH1_01T05591	2.04516	3.61207	0.000303766	0.0173812
47	FGRAMPH1_01T05593	3.15058	3.52714	0.000420068	0.0216283
48	FGRAMPH1_01T05599	2.36945	3.44607	0.000568808	0.026399
49	FGRAMPH1_01T05799	-2.42035	-3.87912	0.000104834	0.00803475
50	FGRAMPH1_01T05961	0.822012	3.49151	0.000480292	0.0234133
51	FGRAMPH1_01T05969	0.885816	3.83772	0.000124184	0.00879181
52	FGRAMPH1_01T06043	1.7274	5.05418	4.32251e-07	6.94429e-05
53	FGRAMPH1_01T06247	1.5166	5.22612	1.73103e-07	3.14371e-05
54	FGRAMPH1_01T06375	0.756299	3.52431	0.000424592	0.0216283
55	FGRAMPH1_01T06713	-0.408893	-3.4126	0.000643469	0.0285933
56	FGRAMPH1_01T06839	1.18478	3.35941	0.000781089	0.03279
57	FGRAMPH1_01T06963	-0.521017	-4.38602	1.15444e-05	0.00122078
58	FGRAMPH1_01T07179	0.922186	3.22067	0.00127891	0.0483439
59	FGRAMPH1_01T07553	-0.515388	-3.89762	9.71436e-05	0.00751424
60	FGRAMPH1_01T07577	-0.527953	-3.50346	0.000459259	0.0228372
61	FGRAMPH1_01T07931	-0.433095	-3.73022	0.000191313	0.0119271
62	FGRAMPH1_01T08257	3.29322	4.85089	1.22909e-06	0.000174031
63	FGRAMPH1_01T08295	1.30071	4.10215	4.09329e-05	0.00356201
64	FGRAMPH1_01T08483	1.75059	6.63193	3.31333e-11	1.72997e-08
65	FGRAMPH1_01T08497	1.55527	3.58238	0.000340477	0.0183506
66	FGRAMPH1_01T08521	2.85161	5.12659	2.95042e-07	5.03016e-05
67	FGRAMPH1_01T08531	2.56754	3.44855	0.000563601	0.0263035
68	FGRAMPH1_01T08533	2.54942	3.45728	0.000545648	0.0256087
69	FGRAMPH1_01T08679	-0.475743	-3.5911	0.000329284	0.0182798
70	FGRAMPH1_01T08859	3.0531	5.17022	2.33821e-07	4.15605e-05
71	FGRAMPH1_01T08915	2.06756	3.78629	0.00015291	0.00990242
72	FGRAMPH1_01T08917	-2.42918	-3.55413	0.000379227	0.0201787
73	FGRAMPH1_01T09199	2.06555	6.54972	5.76451e-11	2.83275e-08
74	FGRAMPH1_01T09371	3.13196	4.08232	4.45881e-05	0.00384009
75	FGRAMPH1_01T09375	2.81475	5.46766	4.56009e-08	9.76794e-06
76	FGRAMPH1_01T09663	0.725151	4.33403	1.46406e-05	0.00143892
77	FGRAMPH1_01T09687	-0.483574	-4.14407	3.41193e-05	0.00302028
78	FGRAMPH1_01T09825	1.2598	4.57015	4.87365e-06	0.000590065
79	FGRAMPH1_01T09885	-2.51176	-3.61871	0.000296073	0.0170979
80	FGRAMPH1_01T09951	0.917896	4.7187	2.37353e-06	0.00030982
81	FGRAMPH1_01T10011	-0.479908	-3.21448	0.00130681	0.0489556
82	FGRAMPH1_01T10141	1.3103	3.87356	0.000107258	0.00807234
83	FGRAMPH1_01T10265	-0.386886	-3.24899	0.00115815	0.0450007
84	FGRAMPH1_01T10527	-0.401678	-3.44266	0.000576018	0.0264986
85	FGRAMPH1_01T10545	-0.411075	-3.48192	0.000497832	0.0239016
86	FGRAMPH1_01T10643	-0.386936	-3.31196	0.000926448	0.0370313
87	FGRAMPH1_01T10777	1.82239	6.6922	2.19835e-11	1.31179e-08
88	FGRAMPH1_01T10877	0.506528	4.14875	3.34302e-05	0.003011
89	FGRAMPH1_01T11289	-0.577848	-3.21813	0.00129029	0.0485543
90	FGRAMPH1_01T11377	-1.05462	-3.31649	0.000911548	0.0369728
91	FGRAMPH1_01T11433	0.937238	3.59021	0.00033041	0.0182798
92	FGRAMPH1_01T11507	2.1846	3.3376	0.000845062	0.0349488
93	FGRAMPH1_01T11579	1.63704	3.58812	0.000333067	0.0183055
94	FGRAMPH1_01T11607	2.49524	5.40694	6.41105e-08	1.30629e-05
95	FGRAMPH1_01T11609	2.46081	4.25007	2.13704e-05	0.00198365
96	FGRAMPH1_01T11753	1.07224	3.51528	0.000439287	0.0221072
97	FGRAMPH1_01T11813	-2.1934	-3.60575	0.000311255	0.0176886
98	FGRAMPH1_01T11857	0.792938	3.36768	0.000758043	0.0324753
99	FGRAMPH1_01T11901	3.0113	5.46185	4.71202e-08	9.84106e-06
100	FGRAMPH1_01T12193	1.91899	5.53376	3.13442e-08	6.89077e-06
101	FGRAMPH1_01T12365	3.0955	4.34309	1.40495e-05	0.00141409
102	FGRAMPH1_01T12487	-0.592504	-3.72643	0.00019421	0.012018
103	FGRAMPH1_01T12593	1.27567	3.86394	0.000111573	0.00824853
104	FGRAMPH1_01T12595	1.02215	4.93366	8.07012e-07	0.000118277
105	FGRAMPH1_01T12663	0.730183	4.29955	1.71146e-05	0.00162472
106	FGRAMPH1_01T12705	1.45496	4.47794	7.53677e-06	0.000874475
107	FGRAMPH1_01T12771	2.39482	3.71279	0.00020499	0.0124999
108	FGRAMPH1_01T12775	2.42987	7.67871	1.60696e-14	2.23743e-11
109	FGRAMPH1_01T12799	0.865414	4.16022	3.17947e-05	0.00291883
110	FGRAMPH1_01T12823	1.71566	3.42863	0.000606626	0.0271003
111	FGRAMPH1_01T12881	1.4531	3.53754	0.000403873	0.0210872
112	FGRAMPH1_01T13257	2.37874	3.79114	0.000149959	0.0097872
113	FGRAMPH1_01T13431	1.08302	4.43195	9.33858e-06	0.00102651
114	FGRAMPH1_01T13593	1.13556	5.01237	5.37624e-07	8.31724e-05
115	FGRAMPH1_01T13623	1.53462	7.22632	4.96273e-13	4.60651e-10
116	FGRAMPH1_01T13799	1.34254	4.39026	1.13213e-05	0.00121254
117	FGRAMPH1_01T13805	-2.33205	-3.80349	0.000142672	0.00969008
118	FGRAMPH1_01T13847	1.59868	4.28035	1.86598e-05	0.0017515
119	FGRAMPH1_01T13949	1.79903	5.77982	7.47803e-09	2.01521e-06
120	FGRAMPH1_01T13981	-2.29733	-3.70674	0.00020994	0.012709
121	FGRAMPH1_01T14117	-0.833715	-3.24316	0.00118212	0.0457196
122	FGRAMPH1_01T14189	-0.959152	-3.81403	0.000136719	0.00936189
123	FGRAMPH1_01T14209	2.13645	4.67296	2.96882e-06	0.000370173
124	FGRAMPH1_01T14303	-0.810851	-4.03056	5.56449e-05	0.00460255
125	FGRAMPH1_01T14407	-1.09999	-3.39186	0.00069419	0.0302045
126	FGRAMPH1_01T14417	0.880518	4.73007	2.24437e-06	0.000297611
127	FGRAMPH1_01T14577	-0.447399	-3.79288	0.000148912	0.0097872
128	FGRAMPH1_01T14607	-0.389259	-3.20837	0.00133491	0.0492705
129	FGRAMPH1_01T14657	1.90036	5.73874	9.53858e-09	2.49017e-06
130	FGRAMPH1_01T14931	1.79527	6.78327	1.17487e-11	8.4696e-09
131	FGRAMPH1_01T15051	1.58341	5.78289	7.34289e-09	2.01521e-06
132	FGRAMPH1_01T15171	-1.325	-4.61135	4.0007e-06	0.000491497
133	FGRAMPH1_01T15489	1.47626	4.80303	1.56285e-06	0.000217601
134	FGRAMPH1_01T15633	-0.553487	-3.54959	0.000385827	0.0204
135	FGRAMPH1_01T15725	2.71559	5.56677	2.59502e-08	5.85913e-06
136	FGRAMPH1_01T15729	-1.69027	-3.64796	0.000264336	0.0154424
137	FGRAMPH1_01T15843	-2.27591	-3.31323	0.000922264	0.0370313
138	FGRAMPH1_01T15901	1.52293	6.93646	4.02035e-12	3.3586e-09
139	FGRAMPH1_01T16011	1.33133	3.81484	0.000136273	0.00936189
140	FGRAMPH1_01T16033	3.712	8.01044	1.14298e-15	2.38712e-12
141	FGRAMPH1_01T16259	-3.81101	-4.07262	4.64871e-05	0.00396279
142	FGRAMPH1_01T16541	1.14734	3.49017	0.000482708	0.0234133
143	FGRAMPH1_01T16549	-0.909579	-3.43116	0.000601004	0.0271003
144	FGRAMPH1_01T16577	1.32578	3.38778	0.000704602	0.0304987
145	FGRAMPH1_01T16781	-0.605897	-3.44206	0.000577299	0.0264986
146	FGRAMPH1_01T16827	0.951176	3.29334	0.000990054	0.0391986
147	FGRAMPH1_01T17033	2.38042	3.5981	0.000320556	0.0179727
148	FGRAMPH1_01T17453	1.81921	4.06282	4.84839e-05	0.00409126
149	FGRAMPH1_01T17525	1.5575	5.28063	1.28742e-07	2.44434e-05
150	FGRAMPH1_01T17591	0.723551	3.79799	0.000145875	0.0097872
151	FGRAMPH1_01T17629	0.688115	3.42989	0.000603832	0.0271003
152	FGRAMPH1_01T17763	-0.383899	-3.2239	0.00126456	0.0482381
153	FGRAMPH1_01T18051	0.878478	6.77823	1.2166e-11	8.4696e-09
154	FGRAMPH1_01T18317	1.2974	4.69721	2.63739e-06	0.00033383
155	FGRAMPH1_01T18335	1.90495	7.63099	2.32963e-14	2.78024e-11
156	FGRAMPH1_01T18435	-1.04834	-3.34194	0.000831941	0.0345773
157	FGRAMPH1_01T18591	2.50131	3.5257	0.000422366	0.0216283
158	FGRAMPH1_01T18695	0.683345	3.52788	0.000418906	0.0216283
159	FGRAMPH1_01T18777	2.48748	3.39782	0.000679253	0.0298657
160	FGRAMPH1_01T18779	2.41072	3.43836	0.000585257	0.0267172
161	FGRAMPH1_01T19069	-0.464071	-3.75425	0.000173859	0.0109204
162	FGRAMPH1_01T19301	-0.381645	-3.20994	0.00132764	0.0492705
163	FGRAMPH1_01T19417	3.98699	5.38046	7.42965e-08	1.47779e-05
164	FGRAMPH1_01T19843	1.41904	3.31644	0.000911708	0.0369728
165	FGRAMPH1_01T20145	0.90299	3.79697	0.000146475	0.0097872
166	FGRAMPH1_01T20153	-0.496671	-3.20754	0.00133874	0.0492705
167	FGRAMPH1_01T20613	-0.406479	-3.40354	0.000665187	0.029402
168	FGRAMPH1_01T20629	1.98504	3.87531	0.000106489	0.00807234
169	FGRAMPH1_01T20635	1.55509	8.59402	8.39801e-18	3.50785e-14
170	FGRAMPH1_01T20753	0.704581	3.61811	0.000296768	0.0170979
171	FGRAMPH1_01T20853	1.55144	5.57204	2.5177e-08	5.84246e-06
172	FGRAMPH1_01T20855	-0.375466	-3.23155	0.00123119	0.0472916
173	FGRAMPH1_01T20885	2.0071	4.33495	1.45793e-05	0.00143892
174	FGRAMPH1_01T20899	-3.04007	-3.72418	0.000195954	0.0120368
175	FGRAMPH1_01T21071	1.93652	3.49444	0.000475053	0.0233447
176	FGRAMPH1_01T21105	-1.24547	-3.3945	0.000687546	0.030072
177	FGRAMPH1_01T21217	-1.17389	-3.85727	0.000114662	0.00832943
178	FGRAMPH1_01T21417	2.44844	3.45961	0.000540966	0.0255324
179	FGRAMPH1_01T21531	-2.27797	-3.33208	0.000862008	0.0354739
180	FGRAMPH1_01T21733	0.688747	3.81997	0.000133467	0.00929153
181	FGRAMPH1_01T21741	0.843872	5.1159	3.12254e-07	5.11484e-05
182	FGRAMPH1_01T21753	2.61483	4.36338	1.28071e-05	0.00130476
183	FGRAMPH1_01T21763	-1.36704	-3.52167	0.000428832	0.0217119
184	FGRAMPH1_01T21769	3.54016	5.22932	1.70131e-07	3.14371e-05
185	FGRAMPH1_01T22079	0.932915	3.20753	0.00133881	0.0492705
186	FGRAMPH1_01T22087	1.74674	6.20125	5.60153e-10	2.12705e-07
187	FGRAMPH1_01T22131	1.66139	5.88522	3.97518e-09	1.18602e-06
188	FGRAMPH1_01T22145	2.3925	6.09618	1.08632e-09	3.78129e-07
189	FGRAMPH1_01T22169	0.931532	3.4966	0.000471237	0.0232941
190	FGRAMPH1_01T22375	-2.37155	-3.32768	0.000875739	0.0358624
191	FGRAMPH1_01T22385	-1.1246	-4.14813	3.35196e-05	0.003011
192	FGRAMPH1_01T22475	0.641144	3.54576	0.000391489	0.0205692
193	FGRAMPH1_01T22539	-2.37106	-3.46229	0.000535607	0.0254383
194	FGRAMPH1_01T22651	-0.449262	-3.84694	0.000119603	0.00861351
195	FGRAMPH1_01T23145	1.2305	4.51671	6.28074e-06	0.000739004
196	FGRAMPH1_01T23285	-2.87033	-3.70178	0.000214095	0.0128673
197	FGRAMPH1_01T23439	-0.439641	-3.75857	0.00017089	0.0108153
198	FGRAMPH1_01T23495	0.560068	3.67994	0.000233293	0.0139209
199	FGRAMPH1_01T23643	2.34077	6.01427	1.80695e-09	6.03812e-07
200	FGRAMPH1_01T23771	-1.04325	-6.29567	3.06075e-10	1.2896e-07
201	FGRAMPH1_01T23773	1.2285	3.50439	0.000457647	0.0228372
202	FGRAMPH1_01T23825	-0.435003	-3.58375	0.000338694	0.0183506
203	FGRAMPH1_01T23899	0.55425	3.60314	0.000314394	0.0177462
204	FGRAMPH1_01T24179	-0.470776	-3.96131	7.45403e-05	0.00598759
205	FGRAMPH1_01T24313	-0.45828	-3.34265	0.000829827	0.0345773
206	FGRAMPH1_01T24455	1.27867	4.54242	5.56119e-06	0.000663688
207	FGRAMPH1_01T24527	0.844438	3.43324	0.000596413	0.0270785
208	FGRAMPH1_01T24593	-0.529539	-3.36508	0.000765218	0.0325221
209	FGRAMPH1_01T24979	1.47131	3.86505	0.000111068	0.00824853
210	FGRAMPH1_01T25187	1.76143	4.71087	2.46668e-06	0.000317025
211	FGRAMPH1_01T25265	-3.03483	-4.0332	5.50226e-05	0.00459659
212	FGRAMPH1_01T25267	-2.93912	-4.38323	1.16935e-05	0.00122109
213	FGRAMPH1_01T25273	-2.45356	-3.27212	0.00106745	0.0420635
214	FGRAMPH1_01T25275	-3.63137	-5.36615	8.04348e-08	1.56268e-05
215	FGRAMPH1_01T25333	-2.42814	-3.20395	0.00135556	0.0496681
216	FGRAMPH1_01T25929	2.99966	5.11908	3.07024e-07	5.11484e-05
217	FGRAMPH1_01T25993	1.27231	5.79752	6.73016e-09	1.93875e-06
218	FGRAMPH1_01T26109	0.446453	3.23088	0.00123409	0.0472916
219	FGRAMPH1_01T26187	-2.8584	-4.40204	1.0724e-05	0.00116348
220	FGRAMPH1_01T26591	1.80952	3.583	0.000339668	0.0183506
221	FGRAMPH1_01T26687	0.703397	3.67507	0.000237783	0.0140882
222	FGRAMPH1_01T26779	0.762075	3.83974	0.000123164	0.00879181
223	FGRAMPH1_01T27207	-1.05318	-3.25131	0.00114876	0.0448447
224	FGRAMPH1_01T27287	-1.82872	-3.79393	0.00014828	0.0097872
225	FGRAMPH1_01T27323	0.771042	5.15602	2.52249e-07	4.39019e-05
226	FGRAMPH1_01T27493	2.2183	3.35982	0.00077994	0.03279
227	FGRAMPH1_01T27549	1.659	7.36714	1.74331e-13	1.82045e-10
228	FGRAMPH1_01T27931	3.25404	9.25452	2.1519e-20	1.79769e-16
